# Supplementary material for: Pax3/7 regulates neural tube closure and patterning in a non-vertebrate chordate
Source: Front Cell Dev Biol. 2022 Sep 12;10:999511. doi: 10.3389/fcell.2022.999511 (PMC9511217; doi:10.3389/fcell.2022.999511)
Supplement: Supplementary file 4 [file Table4.XLSX]

## Sheet: Pax3,7.2.1-peakshift
Pax3,7.ex2.1
Exon 2 sequence reverse primer
Scan number	Sequencing base call	Signal Strength G (Analyzed Color Data)	Signal Strength A (Analyzed Color Data)	Signal Strength T (Analyzed Color Data)	Signal Strength C (Analyzed Color Data)	Quality value as called by the basecaller	Ratio calculated using the maximum signal strength for a seven scan range and the maximum out of all four signal strength as the denominator. Result is filtered using the signal intensity threshold %age	Ratio calculated using the maximum signal strength for a seven scan range and the maximum out of all four signal strength as the denominator. Result is filtered using the signal intensity threshold %age	Ratio calculated using the maximum signal strength for a seven scan range and the maximum out of all four signal strength as the denominator. Result is filtered using the signal intensity threshold %age	Ratio calculated using the maximum signal strength for a seven scan range and the maximum out of all four signal strength as the denominator. Result is filtered using the signal intensity threshold %age	Ratio calculated using the signal strength at the peak location and the maximum out of all four signal strength as the denominator Result is filtered using the signal intensity threshold %age	Ratio calculated using the signal strength at the peak location and the maximum out of all four signal strength as the denominator. Result is filtered using the signal intensity threshold %age	Ratio calculated using the signal strength at the peak location and the maximum out of all four signal strength as the denominator. Result is filtered using the signal intensity threshold %age	Ratio calculated using the signal strength at the peak location and the maximum out of all four signal strength as the denominator. Result is filtered using the signal intensity threshold %age	A seven base call sequencing window	Amplitude of the primary peak	Amplitude of the secondary peak	Base call for the primary peak	Base call for the secondary peak
ScanNumber	BaseCall	SignalStrength (rfu)_G	SignalStrength (rfu)_A	SignalStrength (rfu)_T	SignalStrength (rfu)_C	QualityValue	MaxSig7Scan_Filtered_G_Ratio	MaxSig7Scan_Filtered_A_Ratio	MaxSig7Scan_Filtered_T_Ratio	MaxSig7Scan_Filtered_C_Ratio	MaxSigAtPeak_Filtered_G_Ratio	MaxSigAtPeak_Filtered_A_Ratio	MaxSigAtPeak_Filtered_T_Ratio	MaxSigAtPeak_Filtered_C_Ratio	SequenceWindow	AmplitudePrimaryPeak	AmplitudeSecondaryPeak	BaseCallPrimaryPeak	BaseCallSecondaryPeak
0	-	124	175	0	15
1	-	125	177	0	16
2	-	126	181	0	18
3	N	128	188	0	20	4	0.61435	1	0	0.156951	0.680851	1	0	0.106383	NNNN	734	1142	N	A
4	-	131	199	0	24
5	-	135	212	0	30
6	-	137	223	0	35
7	-	139	230	2	38
8	-	139	232	5	41
9	-	138	231	9	44
10	-	138	230	12	47
11	-	139	229	14	51
12	-	139	230	15	58
13	-	138	233	14	65
14	-	136	237	13	73
15	N	134	240	12	82	2	0.569672	1	0.0778689	0.409836	0.558333	1	0.05	0.341667	NNNNN	490	906	N	A
16	-	131	243	12	90
17	-	128	244	15	96
18	-	125	243	19	100
19	-	123	240	24	103
20	-	121	236	28	106
21	-	118	232	32	110
22	-	114	229	35	117
23	-	109	227	38	127
24	-	103	225	42	139
25	N	97	223	46	151	3	0.497817	1	0.279476	0.746725	0.434978	1	0.206278	0.67713	NNNNNN	854	773	N	C
26	-	91	218	52	161
27	-	86	211	58	168
28	-	82	202	64	171
29	-	79	191	70	174
30	-	75	180	74	177
31	-	72	170	78	181
32	-	68	162	82	187
33	-	63	155	88	194
34	-	57	150	94	199
35	N	52	145	103	202	2	0.336634	0.80198	0.648515	1	0.257426	0.717822	0.509901	1	NNNNNNN	923	617	N	A
36	-	47	139	113	201
37	-	42	132	122	198
38	-	39	123	131	194
39	-	36	114	139	190
40	-	35	105	145	187
41	-	34	98	149	185
42	N	32	92	154	182	2	0.189474	0.6	0.9	1	0.175824	0.505495	0.846154	1	NNNNNNN	766	634	N	T
43	-	30	88	159	179
44	-	28	85	164	173
45	-	24	82	171	166
46	-	21	78	178	157
47	-	18	75	186	147
48	-	16	72	194	138
49	-	14	70	203	130
50	-	13	69	211	123
51	-	13	70	220	117
52	N	12	72	228	110	4	0.0569106	0.317073	1	0.528455	0.0526316	0.315789	1	0.482456	NNNNNNN	450	906	N	T
53	-	12	74	235	102
54	-	10	76	241	93
55	-	9	78	246	83
56	-	7	80	250	72
57	-	6	82	255	62
58	-	5	85	261	54
59	-	4	87	269	48
60	-	4	91	279	45
61	-	4	95	290	43
62	-	4	100	300	42
63	-	4	107	310	41
64	-	3	115	317	40
65	N	3	125	322	38	5	0.011976	0.449102	1	0.125749	0.00931677	0.388199	1	0.118012	NNNNNNN	1231	609	N	A
66	-	3	135	327	36
67	-	3	144	330	35
68	-	3	150	334	35
69	-	3	154	338	37
70	-	3	155	342	41
71	-	3	154	345	47
72	-	2	152	347	55
73	-	2	151	350	63
74	-	1	150	352	72
75	-	1	151	355	80
76	-	1	151	359	88
77	N	1	151	362	95	4	0.00549451	0.414835	1	0.31044	0.00276243	0.417127	1	0.262431	NNNNNNN	559	1357	N	T
78	-	1	149	364	101
79	-	2	145	363	106
80	-	2	140	359	113
81	-	2	134	351	121
82	-	2	128	342	132
83	-	3	122	332	143
84	-	4	116	323	155
85	-	5	111	316	166
86	-	6	104	310	175
87	N	7	96	304	180	4	0.0216718	0.359133	1	0.566563	0.0230263	0.315789	1	0.592105	NNNNNNN	746	1163	N	T
88	-	7	88	298	182
89	-	7	79	290	183
90	-	6	71	280	182
91	-	5	63	269	181
92	-	5	55	258	180
93	-	5	48	248	179
94	N	6	41	239	177	3	0.0371747	0.234201	1	0.672862	0.0251046	0.171548	1	0.740586	NNNNNNN	655	928	N	T
95	-	7	34	232	173
96	-	9	28	227	167
97	-	10	23	224	158
98	-	10	19	224	148
99	-	10	17	225	137
100	-	10	15	229	125
101	-	11	13	233	113
102	-	14	10	238	101
103	-	19	7	243	90
104	-	25	4	248	79
105	-	32	2	252	69
106	-	38	2	256	60
107	-	44	3	261	52
108	-	49	5	267	46
109	-	56	8	274	40
110	-	64	9	282	35
111	-	75	8	290	31
112	-	89	7	296	28
113	-	106	5	301	26
114	-	124	4	303	24
115	-	143	3	303	22
116	N	161	4	303	20	4	0.70297	0.0231023	1	0.0858086	0.531353	0.0132013	1	0.0660066	NNNNNNN	1076	830	N	G
117	-	178	6	303	18
118	-	195	7	302	15
119	-	213	7	300	11
120	-	232	7	296	9
121	-	251	6	290	7
122	-	271	5	281	6
123	-	290	6	269	7
124	-	306	7	257	7
125	-	318	9	243	7
126	-	326	11	231	7
127	N	329	12	219	7	4	1	0.0395137	0.781155	0.0212766	1	0.0364742	0.665653	0.0212766	NNNNNNN	1270	905	N	T
128	-	329	13	207	6
129	-	327	12	194	6
130	-	325	12	181	7
131	-	322	11	168	8
132	-	318	12	155	9
133	N	312	13	143	9	4	1	0.0461538	0.556923	0.0276923	1	0.0416667	0.458333	0.0288462	NNNNNNN	1212	606	N	T
134	-	301	14	134	8
135	-	286	15	127	6
136	-	265	15	122	4
137	-	241	15	119	2
138	-	215	14	118	2
139	-	190	14	119	3
140	-	167	14	122	4
141	-	148	16	127	6
142	-	131	19	135	7
143	-	116	22	145	7
144	-	102	27	155	6
145	-	89	31	165	5
146	-	75	36	174	4
147	-	62	41	182	3
148	-	50	46	189	2
149	-	39	51	196	2
150	-	30	59	203	2
151	-	22	69	211	2
152	-	17	81	218	3
153	-	13	96	225	3
154	-	10	113	229	3
155	-	7	131	231	2
156	N	6	148	231	2	5	0.0562771	0.861472	1	0.012987	0.025974	0.640693	1	0.00865801	NNNNNNN	784	620	N	A
157	-	4	164	228	3
158	-	4	181	225	3
159	-	3	199	222	3
160	-	3	219	218	4
161	-	3	243	214	3
162	-	3	268	208	3
163	-	2	293	198	2
164	-	2	315	186	0
165	-	2	332	172	0
166	-	2	344	157	0
167	N	2	352	143	0	5	0.00821918	1	0.509589	0.00273973	0.00568182	1	0.40625	0	NNNNNNN	1128	709	N	T
168	-	2	357	131	1
169	-	3	361	121	1
170	-	2	365	113	1
171	-	2	368	105	1
172	-	2	371	97	0
173	N	2	372	90	0	5	0.00537634	1	0.303763	0.00268817	0.00537634	1	0.241935	0	NNNNNNN	1167	344	N	T
174	-	2	370	84	0
175	-	1	366	80	0
176	-	1	358	79	0
177	-	1	348	81	0
178	-	1	334	86	1
179	-	2	319	93	0
180	-	3	301	103	0
181	-	4	283	115	0
182	-	5	265	129	0
183	-	6	248	145	0
184	-	5	232	162	0
185	-	4	217	178	1
186	-	3	201	194	1
187	-	2	186	208	2
188	-	1	169	221	2
189	-	2	152	233	2
190	-	2	134	246	1
191	-	3	116	260	1
192	-	4	101	276	1
193	-	4	87	294	1
194	-	4	77	310	0
195	-	4	69	323	0
196	-	4	63	333	0
197	-	4	59	340	0
198	N	4	56	343	0	6	0.0115607	0.199422	1	0	0.0116618	0.163265	1	0	NNNNNNN	1139	191	N	A
199	-	4	52	345	0
200	-	4	48	346	0
201	-	4	45	346	0
202	-	3	43	347	0
203	-	2	45	347	0
204	-	1	50	345	0
205	-	1	59	342	0
206	-	2	69	337	0
207	-	2	81	330	0
208	-	3	94	321	0
209	-	3	106	310	0
210	-	3	118	297	0
211	-	3	131	283	0
212	-	2	146	269	0
213	-	1	160	255	0
214	-	0	173	241	0
215	-	0	183	227	0
216	-	0	189	215	0
217	N	0	191	205	0	4	0	0.792531	1	0	0	0.931707	1	0	NNNNNNN	671	750	N	T
218	-	0	191	196	0
219	-	0	188	188	0
220	-	0	185	184	0
221	-	0	182	182	0
222	-	0	178	184	0
223	-	0	173	188	0
224	-	0	167	194	0
225	-	0	159	200	0
226	-	0	150	204	0
227	N	0	142	206	0	4	0	0.81068	1	0.00485437	0	0.68932	1	0	NNNNNNA	650	545	N	A
228	-	0	136	205	0
229	-	0	134	201	0
230	-	0	135	194	1
231	-	0	139	185	2
232	-	1	147	175	2
233	-	1	157	163	3
234	-	1	168	150	3
235	-	1	180	134	2
236	-	1	191	118	2
237	-	1	202	100	2
238	-	0	212	82	2
239	-	0	221	65	2
240	-	0	229	50	2
241	-	0	237	39	2
242	-	0	244	30	1
243	-	1	252	24	1
244	-	2	260	19	1
245	-	4	265	14	2
246	N	4	269	10	2	5	0.0147601	1	0.0885609	0.0110701	0.0148699	1	0.0371747	0.00743494	NNNNNAT	845	62	N	T
247	-	4	271	7	3
248	-	3	270	4	3
249	-	2	267	3	3
250	-	1	265	3	2
251	-	0	264	4	1
252	-	0	264	5	0
253	-	0	266	5	0
254	-	1	269	4	0
255	-	1	272	3	0
256	N	1	273	1	1	8	0.00364964	1	0.0182482	0.00364964	0.003663	1	0.003663	0.003663	NNNNATC	812	9	N	T
257	-	1	274	0	1
258	-	0	273	0	1
259	-	0	270	0	0
260	-	0	268	2	0
261	-	0	265	3	0
262	-	0	262	5	0
263	-	0	261	6	0
264	-	1	261	8	0
265	-	1	263	11	0
266	-	1	267	15	0
267	-	0	272	21	0
268	-	0	274	28	0
269	A	0	273	36	0	30	0.00364964	1	0.266423	0	0	1	0.131868	0	NNNATCA	839	208	A	T
270	-	0	268	46	0
271	-	0	258	58	0
272	-	1	244	73	0
273	-	1	229	90	0
274	-	1	212	111	1
275	-	1	196	136	1
276	-	0	180	162	0
277	-	0	163	190	0
278	-	0	144	215	0
279	-	0	125	237	0
280	-	1	105	252	3
281	T	2	86	259	8	31	0.011583	0.555985	1	0.142857	0.00772201	0.332046	1	0.030888	NNATCAA	890	412	T	A
282	-	3	70	259	16
283	-	3	56	251	26
284	-	2	46	238	37
285	-	2	38	220	49
286	-	1	32	199	63
287	-	1	27	176	81
288	-	0	24	152	102
289	-	0	21	128	128
290	-	1	22	105	158
291	-	1	26	82	189
292	-	1	33	62	219
293	-	0	45	45	246
294	-	0	59	30	266
295	-	0	75	19	280
296	C	0	92	11	288	25	0	0.486111	0.15625	1	0	0.319444	0.0381944	1	NATCAAG	1010	463	C	A
297	-	0	108	5	288
298	-	0	124	2	281
299	-	0	140	1	267
300	-	0	155	2	247
301	-	0	170	2	220
302	-	0	185	3	189
303	-	0	200	3	157
304	-	0	213	2	125
305	-	0	224	1	96
306	-	0	233	1	72
307	-	0	241	0	52
308	-	1	247	0	38
309	A	1	252	0	27	40	0.00384615	1	0.00384615	0.276923	0.00396825	1	0	0.107143	ATCAAGC	680	108	A	C
310	-	1	256	0	19
311	-	1	259	0	13
312	-	1	260	0	8
313	-	1	260	0	5
314	-	1	259	0	2
315	-	2	258	0	1
316	-	4	258	0	1
317	-	5	260	0	1
318	-	5	265	1	2
319	-	6	270	1	3
320	-	5	275	2	4
321	-	5	278	3	5
322	-	5	279	4	5
323	-	5	277	5	5
324	A	7	274	5	5	42	0.0645161	1	0.0179211	0.0179211	0.0255474	1	0.0182482	0.0182482	TCAAGCA	739	41	A	G
325	-	9	269	5	5
326	-	13	263	5	5
327	-	18	254	5	4
328	-	24	242	4	4
329	-	33	226	3	3
330	-	44	204	3	3
331	-	59	180	3	2
332	-	78	154	4	1
333	-	100	128	5	1
334	-	127	104	6	1
335	-	156	82	6	0
336	-	186	64	5	0
337	-	215	48	4	0
338	-	242	34	3	0
339	-	263	23	1	1
340	-	278	15	1	7
341	G	285	9	1	16	26	1	0.119298	0.0175439	0.231579	1	0.0315789	0.00350877	0.0561404	CAAGCAT	884	98	G	C
342	-	284	6	2	29
343	-	276	4	4	46
344	-	260	3	5	66
345	-	239	4	6	90
346	-	213	6	6	117
347	-	185	8	6	147
348	-	156	13	7	181
349	-	128	19	7	216
350	-	101	27	8	251
351	-	78	37	9	281
352	-	56	50	10	303
353	C	38	65	10	316	29	0.318612	0.400631	0.0315457	1	0.120253	0.205696	0.0316456	1	AAGCATC	1117	318	C	A
354	-	23	83	9	317
355	-	12	104	8	306
356	-	4	127	6	285
357	-	0	153	6	256
358	-	0	181	7	222
359	-	0	207	11	185
360	-	0	232	19	149
361	-	0	251	30	115
362	-	0	263	47	86
363	A	0	266	70	62	20	0	1	0.672932	0.56015	0	1	0.263158	0.233083	AGCATCT	812	557	A	T
364	-	0	260	100	44
365	-	0	246	136	30
366	-	0	225	179	20
367	-	0	200	225	13
368	-	0	174	272	7
369	-	0	148	316	3
370	-	0	122	353	1
371	-	0	98	381	1
372	T	0	76	396	2	22	0.00251889	0.372796	1	0.0528967	0	0.191919	1	0.00505051	GCATCTT	1248	339	T	A
373	-	0	56	397	5
374	-	0	40	386	12
375	-	1	27	364	21
376	-	1	18	333	36
377	-	2	12	295	57
378	-	3	9	255	87
379	-	4	7	213	128
380	-	4	7	172	179
381	-	4	8	132	239
382	-	3	9	96	304
383	-	2	10	64	369
384	-	0	11	38	428
385	-	0	11	20	475
386	-	0	10	10	505
387	C	0	9	9	517	54	0	0.0212766	0.112186	1	0	0.0174081	0.0174081	1	CATCTTG	1811	142	C	T
388	-	0	7	17	511
389	-	0	5	33	489
390	-	0	4	58	454
391	-	0	4	89	411
392	-	0	4	126	361
393	-	0	6	167	307
394	-	0	7	211	250
395	-	0	8	254	193
396	-	0	8	295	138
397	-	0	8	331	90
398	-	0	7	360	51
399	T	0	6	379	23	42	0	0.0206186	1	0.35567	0	0.0158311	1	0.060686	ATCTTGA	1125	178	T	C
400	-	0	6	388	6
401	-	0	5	385	0
402	-	0	5	373	0
403	-	1	5	355	0
404	-	2	5	337	2
405	-	2	5	324	4
406	-	2	4	322	4
407	-	2	4	334	4
408	-	1	3	360	4
409	-	1	2	395	4
410	-	1	1	435	4
411	-	0	0	473	5
412	-	0	0	503	5
413	-	0	0	522	6
414	T	0	0	528	7	54	0.0435606	0	1	0.0132576	0	0	1	0.0132576	TCTTGAC	1578	17	T	C
415	-	3	0	520	7
416	-	10	0	498	7
417	-	23	0	462	6
418	-	43	0	412	5
419	-	72	0	352	3
420	-	111	0	285	1
421	-	161	0	217	0
422	-	223	0	153	0
423	-	296	0	98	0
424	-	377	0	56	0
425	-	462	0	27	0
426	-	544	0	10	0
427	-	615	0	3	0
428	-	668	0	0	0
429	G	698	0	1	0	58	1	0.027027	0.0142248	0	1	0	0.00143266	0	CTTGACA	2234	34	G	A
430	-	703	2	1	0
431	-	681	8	1	0
432	-	637	19	1	0
433	-	573	38	0	0
434	-	495	63	0	0
435	-	408	95	0	0
436	-	321	131	0	0
437	-	238	171	0	0
438	-	165	212	0	0
439	-	107	250	0	0
440	-	63	285	0	3
441	-	34	311	0	10
442	-	17	329	0	22
443	A	7	336	0	41	34	0.1875	1	0.00595238	0.425595	0.0208333	1	0	0.122024	TTGACAG	1009	207	A	C
444	-	3	331	0	68
445	-	1	315	1	102
446	-	0	289	2	143
447	-	0	255	2	192
448	-	0	218	2	245
449	-	1	182	2	299
450	-	3	151	1	347
451	-	5	128	1	385
452	C	7	116	1	406	19	0.0220049	0.444988	0.00488998	1	0.0172414	0.285714	0.00246305	1	TGACAGT	1368	361	C	A
453	-	8	115	2	409
454	-	9	124	2	393
455	-	9	142	2	360
456	-	8	165	2	314
457	-	7	191	1	261
458	-	6	219	0	207
459	-	5	245	0	156
460	-	4	270	0	111
461	-	3	293	0	75
462	-	2	316	0	47
463	-	1	339	0	27
464	-	1	363	0	13
465	-	0	388	1	5
466	-	0	413	2	1
467	-	0	434	3	0
468	-	0	449	4	0
469	A	0	453	5	1	58	0.0286976	1	0.0110375	0.013245	0	1	0.0110375	0.00220751	GACAGTA	1163	16	A	C
470	-	1	446	5	3
471	-	5	426	5	4
472	-	13	395	4	6
473	-	24	354	4	7
474	-	42	306	4	7
475	-	67	254	4	7
476	-	100	201	5	6
477	-	144	151	6	4
478	-	197	106	5	2
479	-	257	68	4	1
480	-	321	39	3	0
481	-	382	18	2	1
482	-	433	6	2	1
483	-	468	1	5	2
484	G	483	0	11	2	44	1	0.0372671	0.111801	0.00414079	1	0	0.0227743	0.00414079	ACAGTAG	1401	109	G	T
485	-	477	0	21	2
486	-	451	0	34	1
487	-	409	1	54	1
488	-	355	0	81	0
489	-	294	0	118	0
490	-	231	0	165	0
491	-	171	0	221	0
492	-	116	0	283	0
493	-	72	0	342	0
494	-	38	0	392	0
495	-	17	2	424	0
496	T	5	8	433	0	53	0.166282	0.168591	1	0	0.0115473	0.0184758	1	0	CAGTAGC	1060	165	T	A
497	-	0	20	418	0
498	-	0	41	382	0
499	-	0	73	330	0
500	-	0	117	271	0
501	-	0	173	212	0
502	-	0	239	159	0
503	-	1	308	115	0
504	-	3	375	81	0
505	-	4	429	55	0
506	-	6	465	35	0
507	A	6	476	22	0	39	0.0147059	1	0.170168	0	0.012605	1	0.0462185	0	AGTAGCA	1175	143	A	T
508	-	5	464	12	0
509	-	5	430	6	0
510	-	7	383	4	0
511	-	11	329	4	0
512	-	20	273	5	0
513	-	35	219	6	0
514	-	56	170	7	0
515	-	83	125	6	0
516	-	116	85	4	0
517	-	152	52	2	0
518	-	188	27	1	0
519	-	218	10	1	0
520	-	240	1	1	0
521	G	250	0	2	0	28	1	0.108	0.016	0.132	1	0	0.008	0	GTAGCAN	791	85	G	C
522	-	246	0	3	4
523	-	231	0	4	14
524	-	207	1	4	33
525	-	178	2	5	64
526	-	150	1	5	106
527	-	123	1	5	161
528	-	98	0	5	224
529	-	75	0	4	289
530	-	54	0	3	350
531	-	36	3	2	397
532	C	20	11	2	422	37	0.176887	0.146226	0.0400943	1	0.0473934	0.0260664	0.00473934	1	TAGCANG	1011	156	C	G
533	-	9	24	4	424
534	-	2	41	9	401
535	-	0	62	17	358
536	-	0	87	29	304
537	-	0	113	43	246
538	-	0	142	60	191
539	-	1	173	80	142
540	-	0	205	102	101
541	-	0	236	124	68
542	-	0	263	144	42
543	-	0	284	160	22
544	A	0	297	169	9	16	0.00326797	1	0.552288	0.222222	0	1	0.569024	0.030303	AGCANGA	616	343	A	T
545	-	0	303	169	1
546	-	0	305	160	0
547	-	1	306	142	0
548	-	0	310	119	1
549	-	0	319	93	3
550	-	0	333	67	5
551	-	0	350	45	7
552	-	0	365	28	8
553	N	0	373	17	9	9	0.0214477	1	0.179625	0.0268097	0	1	0.0455764	0.0241287	GCANGAC	798	136	N	T
554	-	1	371	9	10
555	-	3	356	5	10
556	-	8	328	4	9
557	-	16	289	3	9
558	-	31	243	3	7
559	-	55	194	4	6
560	-	89	145	5	4
561	-	135	101	6	2
562	-	191	65	7	0
563	-	255	37	7	0
564	-	320	19	6	0
565	-	382	7	5	0
566	-	432	1	4	0
567	-	466	0	3	0
568	G	479	0	2	1	35	1	0.106472	0.0104384	0.00208768	1	0	0.00417537	0.00208768	CANGACA	1218	99	G	A
569	-	468	4	2	0
570	-	435	20	2	0
571	-	384	51	2	0
572	-	320	103	2	0
573	-	251	175	2	0
574	-	184	268	1	0
575	-	125	373	0	0
576	-	78	483	0	0
577	-	43	585	0	0
578	-	21	670	0	0
579	-	9	727	0	2
580	A	3	752	1	10	41	0.0571809	1	0.00265957	0.140957	0.00398936	1	0.00132979	0.0132979	ANGACAC	1667	218	A	C
581	-	0	741	1	29
582	-	0	696	2	60
583	-	0	621	1	106
584	-	0	524	0	168
585	-	1	417	0	240
586	-	3	311	0	317
587	-	6	215	0	389
588	-	9	139	2	449
589	-	11	88	3	489
590	C	12	62	4	505	24	0.0237624	0.425743	0.00990099	1	0.0237624	0.122772	0.00792079	1	NGACACA	1087	347	C	A
591	-	12	61	5	496
592	-	10	81	4	463
593	-	8	118	3	411
594	-	6	165	2	345
595	-	5	217	1	272
596	-	4	269	1	199
597	-	5	316	0	131
598	-	5	352	0	75
599	A	5	374	0	37	26	0.0131926	1	0.00263852	0.525066	0.013369	1	0	0.0989305	GACACAA	767	363	A	C
600	-	5	379	0	19
601	-	4	367	0	23
602	-	4	340	0	49
603	-	3	300	0	94
604	-	2	251	0	156
605	-	2	197	0	230
606	-	3	143	0	312
607	-	3	94	1	396
608	-	4	55	2	474
609	-	5	28	4	537
610	C	5	19	5	575	40	0.00857633	0.161235	0.0120069	1	0.00869565	0.0330435	0.00869565	1	ACACAAC	1243	315	C	A
611	-	5	27	6	583
612	-	5	53	7	558
613	-	5	93	7	502
614	-	5	145	6	423
615	-	4	201	6	334
616	-	4	257	6	244
617	-	4	308	5	165
618	-	4	349	6	103
619	-	4	377	6	58
620	A	4	393	6	30	30	0.010101	1	0.0151515	0.416667	0.0101781	1	0.0152672	0.0763359	CACAACA	777	264	A	C
621	-	4	396	5	14
622	-	4	389	4	7
623	-	4	376	3	4
624	-	3	361	2	4
625	-	3	350	1	6
626	-	3	345	0	7
627	-	3	349	0	8
628	-	3	361	0	9
629	-	4	379	0	9
630	-	4	395	0	8
631	A	5	406	1	6	49	0.0123153	1	0.00246305	0.0221675	0.0123153	1	0.00246305	0.0147783	ACAACAC	803	23	A	C
632	-	5	405	1	3
633	-	4	389	1	0
634	-	3	356	0	1
635	-	2	309	0	8
636	-	2	251	0	27
637	-	2	189	0	60
638	-	2	131	0	111
639	-	2	80	2	178
640	-	3	41	3	257
641	-	4	15	5	340
642	-	4	1	6	419
643	-	4	0	7	485
644	-	3	0	7	530
645	C	2	15	7	548	32	0.00729927	0.257299	0.0127737	1	0.00364964	0.0273723	0.0127737	1	CAACACA	1112	285	C	A
646	-	2	42	7	536
647	-	2	84	6	494
648	-	3	141	5	428
649	-	4	210	4	344
650	-	5	287	4	254
651	-	6	364	3	169
652	-	8	431	2	99
653	-	9	482	2	47
654	A	10	511	1	14	35	0.0233463	1	0.00583658	0.328794	0.0195695	1	0.00195695	0.0273973	AACACAC	1043	285	A	C
655	-	11	514	1	0
656	-	12	490	1	0
657	-	12	441	0	6
658	-	12	374	0	29
659	-	12	295	0	67
660	-	12	214	0	124
661	-	12	139	0	198
662	-	12	78	1	285
663	-	12	34	2	377
664	-	12	7	3	461
665	-	13	0	3	527
666	C	13	0	3	565	33	0.0228471	0.13884	0.00527241	1	0.0230088	0	0.00530973	1	ACACACA	1124	150	C	A
667	-	13	13	2	569
668	-	12	39	1	540
669	-	10	79	0	482
670	-	8	133	0	405
671	-	6	200	0	318
672	-	4	278	1	232
673	-	2	357	2	155
674	-	0	428	3	92
675	-	0	480	4	46
676	A	0	507	4	15	26	0.00394477	1	0.00788955	0.30572	0	1	0.00788955	0.0295858	CACACAT	996	228	A	C
677	-	0	503	4	0
678	-	0	471	3	0
679	-	0	415	2	4
680	-	0	346	0	25
681	-	0	272	0	57
682	-	0	201	0	102
683	-	0	139	0	159
684	-	0	89	0	228
685	-	0	51	2	306
686	-	0	25	3	388
687	-	0	7	5	464
688	-	1	0	7	525
689	C	1	0	8	562	38	0.00176991	0.122124	0.0141593	1	0.00177936	0	0.0142349	1	ACACATA	1117	142	C	A
690	-	1	7	8	565
691	-	1	30	7	533
692	-	0	69	6	470
693	-	0	125	4	385
694	-	0	193	2	292
695	-	0	269	0	203
696	-	0	343	0	128
697	-	0	408	0	72
698	-	0	456	0	35
699	A	0	479	0	14	41	0	1	0.0313152	0.267223	0	1	0	0.0292276	CACATAA	925	184	A	C
700	-	0	477	0	4
701	-	0	450	4	0
702	-	0	399	15	0
703	-	0	333	38	0
704	-	0	258	80	1
705	-	0	182	142	3
706	-	0	115	228	6
707	-	0	62	331	8
708	-	0	27	443	10
709	-	1	7	549	11
710	-	2	0	635	12
711	-	2	0	688	12
712	T	3	0	700	12	58	0.00428571	0.0314286	1	0.0171429	0.00428571	0	1	0.0171429	ACATAAG	1378	51	T	A
713	-	2	0	671	11
714	-	2	6	607	9
715	-	1	22	518	7
716	-	0	53	415	5
717	-	0	103	310	3
718	-	0	170	213	1
719	-	0	251	132	1
720	-	0	338	71	0
721	-	0	421	30	0
722	-	0	490	8	0
723	-	1	538	0	0
724	A	1	558	0	0	54	0.00537634	1	0.0537634	0	0.00179211	1	0	0	CATAAGC	1053	40	A	T
725	-	2	550	0	0
726	-	2	516	1	0
727	-	3	465	1	0
728	-	4	410	0	0
729	-	4	363	0	0
730	-	4	336	0	0
731	-	3	335	0	0
732	-	3	361	0	0
733	-	1	407	1	0
734	-	1	460	2	0
735	-	0	508	3	0
736	A	0	537	3	0	58	0.00185529	1	0.00556586	0.00371058	0	1	0.00558659	0	ATAAGCC	1017	8	A	G
737	-	0	539	2	0
738	-	0	510	2	1
739	-	0	453	1	2
740	-	3	376	0	3
741	-	10	290	0	3
742	-	25	204	1	3
743	-	50	130	1	2
744	-	86	72	2	0
745	-	133	33	2	0
746	-	188	11	2	0
747	-	246	1	1	0
748	-	299	0	1	1
749	-	341	0	0	1
750	G	364	0	0	0	40	1	0.00273224	0.00273224	0.0136612	1	0	0	0	TAAGCCC	875	19	G	C
751	-	366	0	0	0
752	-	345	0	0	0
753	-	305	0	0	5
754	-	250	0	0	24
755	-	190	0	1	62
756	-	131	0	3	124
757	-	81	1	5	209
758	-	43	1	7	312
759	-	18	0	9	424
760	-	5	0	8	532
761	-	0	0	6	622
762	-	0	0	4	681
763	C	0	0	2	700	58	0.00714286	0	0.0114286	1	0	0	0.00285714	1	AAGCCCA	1238	5	C	G
764	-	0	0	0	680
765	-	0	0	0	625
766	-	0	0	0	549
767	-	0	0	0	471
768	-	0	1	1	410
769	-	0	2	1	380
770	-	0	2	3	389
771	-	0	3	4	435
772	-	0	2	5	506
773	-	0	2	6	585
774	-	0	2	6	653
775	C	0	1	6	694	58	0	0.00286533	0.00859599	1	0	0.00144092	0.00864553	1	AGCCCAG	1199	5	C	T
776	-	0	1	4	698
777	-	0	0	2	667
778	-	0	0	1	611
779	-	0	0	1	548
780	-	0	0	2	498
781	-	0	0	3	477
782	-	0	1	4	494
783	-	0	0	4	546
784	-	0	0	3	621
785	-	0	0	2	698
786	-	0	1	0	755
787	C	1	14	0	774	37	0.00129199	0.211886	0.00387597	1	0.00129199	0.0180879	0	1	GCCCAGC	1308	316	C	A
788	-	1	43	0	746
789	-	1	93	0	673
790	-	1	164	2	567
791	-	0	253	3	442
792	-	0	351	4	318
793	-	0	446	4	208
794	-	0	524	4	121
795	-	0	574	4	60
796	A	0	589	4	23	23	0.00169779	1	0.0101868	0.353141	0	1	0.00679117	0.0390492	CCCAGCT	1072	294	A	C
797	-	0	566	5	5
798	-	0	510	5	0
799	-	1	429	6	2
800	-	10	336	6	6
801	-	30	241	6	10
802	-	64	157	5	12
803	-	113	90	4	12
804	-	176	43	3	11
805	-	248	15	2	9
806	-	321	2	2	7
807	-	387	0	2	5
808	-	437	0	2	4
809	G	465	0	2	1	27	1	0.00430108	0.00430108	0.0150538	1	0	0.00430108	0.00215054	CCAGCTT	1081	18	G	C
810	-	465	0	2	0
811	-	438	0	1	0
812	-	387	0	1	3
813	-	319	0	1	22
814	-	242	0	0	58
815	-	168	0	0	115
816	-	103	0	0	191
817	-	54	1	0	281
818	-	22	1	0	379
819	-	5	0	0	473
820	-	0	0	1	554
821	-	0	0	2	611
822	C	0	0	1	635	25	0.00787402	0.0314961	0.00787402	1	0	0	0.0015748	1	CAGCTTA	1100	52	C	A
823	-	1	1	0	621
824	-	0	7	0	568
825	-	0	20	5	483
826	-	0	42	23	377
827	-	0	74	57	266
828	-	0	113	109	165
829	-	0	156	177	86
830	-	1	200	255	34
831	-	1	237	334	7
832	-	0	263	405	0
833	-	0	273	460	0
834	T	0	265	493	1	17	0.00198807	0.542744	1	0.0139165	0	0.537525	1	0.0020284	AGCTTAT	814	427	T	A
835	-	0	241	503	3
836	-	0	202	494	2
837	-	1	155	473	1
838	-	2	106	450	1
839	-	3	63	437	1
840	-	4	31	442	2
841	-	4	12	469	4
842	-	4	2	515	5
843	-	3	0	570	5
844	-	3	0	620	5
845	T	2	0	649	4	25	0.00616333	0.0801233	1	0.00770416	0.00308166	0	1	0.00616333	GCTTATC	1041	90	T	A
846	-	2	1	647	3
847	-	2	15	609	2
848	-	1	52	537	1
849	-	1	118	441	0
850	-	1	218	336	0
851	-	1	346	235	0
852	-	1	490	151	1
853	-	2	632	88	2
854	-	3	753	45	3
855	-	4	836	19	5
856	A	5	872	2	7	42	0.00688073	1	0.100917	0.00917431	0.00573394	1	0.00229358	0.00802752	CTTATCT	1470	113	A	T
857	-	6	859	0	8
858	-	6	803	0	8
859	-	6	714	24	7
860	-	5	604	77	6
861	-	5	486	164	3
862	-	4	368	279	1
863	-	5	259	409	0
864	-	5	166	536	0
865	-	6	93	638	0
866	-	7	42	700	1
867	T	8	12	714	1	30	0.0112045	0.232493	1	0.00140056	0.0112045	0.0168067	1	0.00140056	TTATCTA	1142	332	T	A
868	-	8	0	681	0
869	-	7	0	608	0
870	-	6	0	510	0
871	-	4	1	400	16
872	-	3	2	291	53
873	-	3	1	193	117
874	-	2	0	114	210
875	-	2	0	57	328
876	-	2	2	21	458
877	-	2	4	4	585
878	-	1	7	0	692
879	-	1	8	0	765
880	C	0	8	0	794	62	0.00251889	0.0100756	0.0188917	1	0	0.0100756	0	1	TATCTAA	1284	40	C	T
881	-	0	7	0	777
882	-	0	5	1	716
883	-	0	2	15	622
884	-	0	1	47	507
885	-	0	0	101	387
886	-	0	0	179	275
887	-	0	0	274	182
888	-	0	0	377	112
889	-	0	0	475	68
890	-	0	0	555	47
891	-	0	0	607	41
892	T	0	0	624	45	62	0.00320513	0.0737179	1	0.108974	0	0	1	0.0721154	ATCTAAA	995	85	T	A
893	-	0	4	603	52
894	-	1	17	549	58
895	-	2	46	468	63
896	-	3	92	372	65
897	-	4	157	272	67
898	-	4	237	180	69
899	-	4	326	105	72
900	-	4	414	51	74
901	-	3	487	17	75
902	-	2	536	1	75
903	A	2	554	0	73	52	0.00722022	1	0.0920578	0.135379	0.00361011	1	0	0.131769	TCTAAAT	839	99	A	C
904	-	1	543	0	71
905	-	0	509	2	69
906	-	0	465	6	67
907	-	0	426	10	66
908	-	0	406	15	66
909	-	0	412	20	65
910	-	1	444	26	64
911	-	1	494	32	63
912	-	2	547	36	61
913	-	3	588	39	57
914	A	3	603	41	54	52	0.0066335	1	0.0746269	0.104478	0.00497512	1	0.0679934	0.0895522	CTAAATA	889	79	A	C
915	-	4	587	43	49
916	-	4	544	44	44
917	-	4	484	45	38
918	-	4	423	45	33
919	-	5	377	44	30
920	-	5	356	44	28
921	-	5	365	44	27
922	-	6	398	46	26
923	-	5	441	48	26
924	-	5	480	51	24
925	A	4	498	55	21	27	0.0120482	1	0.23494	0.0522088	0.00803213	1	0.110442	0.0421687	TAAATAC	702	132	A	T
926	-	3	484	63	18
927	-	3	436	81	14
928	-	3	360	117	11
929	-	4	270	178	9
930	-	4	181	268	7
931	-	4	105	386	7
932	-	4	51	522	7
933	-	4	19	659	6
934	-	4	3	777	6
935	-	4	0	861	5
936	T	5	0	896	5	62	0.00892857	0.0703125	1	0.00669643	0.00558036	0	1	0.00558036	AAATACC	1354	108	T	A
937	-	6	4	879	4
938	-	7	23	813	3
939	-	8	63	708	2
940	-	9	128	581	1
941	-	8	221	447	0
942	-	7	336	321	0
943	-	5	464	215	0
944	-	4	592	136	1
945	-	4	705	85	2
946	-	4	787	58	2
947	A	6	827	49	0	62	0.0108827	1	0.16445	0.025393	0.00725514	1	0.0592503	0	AATACCT	1225	103	A	T
948	-	7	816	51	0
949	-	9	755	55	1
950	-	9	650	58	21
951	-	9	518	59	64
952	-	9	377	57	138
953	-	10	247	54	242
954	-	10	141	52	369
955	-	12	67	50	505
956	-	13	24	50	630
957	-	14	4	49	725
958	C	14	0	47	775	62	0.0180645	0.0864516	0.0645161	1	0.0180645	0	0.0606452	1	ATACCTG	1140	84	C	A
959	-	14	0	43	770
960	-	12	1	39	713
961	-	10	2	35	620
962	-	8	4	30	512
963	-	6	6	26	418
964	-	6	11	21	361
965	-	6	15	17	356
966	-	7	19	14	404
967	-	9	22	12	494
968	-	11	22	10	601
969	-	13	20	8	697
970	C	14	18	4	759	62	0.0260417	0.0286458	0.015625	1	0.0184453	0.0237154	0.00527009	1	TACCTGC	1116	30	C	T
971	-	16	15	0	768
972	-	17	12	0	722
973	-	20	10	1	627
974	-	22	8	21	500
975	-	25	6	66	363
976	-	25	4	140	235
977	-	22	2	244	131
978	-	17	1	370	59
979	-	9	0	505	17
980	-	3	0	631	0
981	-	0	0	731	0
982	T	0	0	789	3	62	0.0112923	0	1	0.02133	0	0	1	0.00380228	ACCTGCA	1165	30	T	C
983	-	1	0	797	9
984	-	1	0	753	13
985	-	0	0	665	15
986	-	0	0	544	17
987	-	8	0	410	19
988	-	48	0	279	21
989	-	137	0	167	21
990	-	287	3	83	20
991	-	498	8	30	16
992	-	757	14	4	11
993	-	1034	20	0	6
994	-	1289	24	0	3
995	-	1483	26	1	2
996	G	1587	26	3	2	62	1	0.0163831	0.00189036	0.00378072	1	0.0163831	0.00189036	0.00126024	CCTGCAT	2164	19	G	A
997	-	1586	23	2	1
998	-	1483	21	1	0
999	-	1295	18	2	0
1000	-	1054	15	4	2
1001	-	793	13	7	23
1002	-	544	11	10	66
1003	-	333	9	12	138
1004	-	175	7	13	236
1005	-	72	5	14	351
1006	-	17	3	14	468
1007	-	0	0	16	569
1008	-	0	0	18	638
1009	C	0	0	20	664	54	0.0256024	0.0903614	0.0316265	1	0	0	0.0301205	1	CTGCATA	894	96	C	A
1010	-	3	5	21	642
1011	-	3	24	20	577
1012	-	2	60	16	480
1013	-	3	115	11	365
1014	-	5	188	5	252
1015	-	9	272	2	153
1016	-	13	360	1	78
1017	-	14	439	3	31
1018	-	14	501	4	6
1019	A	12	538	3	0	56	0.0258303	1	0.00738007	0.143911	0.0223048	1	0.00557621	0	TGCATAA	681	84	A	C
1020	-	10	542	0	0
1021	-	8	515	0	1
1022	-	8	457	3	3
1023	-	9	378	33	4
1024	-	10	289	97	4
1025	-	10	200	198	5
1026	-	10	124	329	6
1027	-	9	67	473	7
1028	-	8	29	606	7
1029	-	8	7	705	5
1030	T	7	0	755	4	56	0.0119205	0.0887417	1	0.00927152	0.00927152	0	1	0.00529801	GCATAAA	1031	79	T	A
1031	-	7	0	749	2
1032	-	7	6	692	0
1033	-	6	35	596	0
1034	-	5	89	478	0
1035	-	4	169	354	0
1036	-	3	273	240	1
1037	-	2	391	145	2
1038	-	1	509	75	2
1039	-	1	611	30	2
1040	-	2	684	7	2
1041	A	3	720	0	1	62	0.00555556	1	0.104167	0.00277778	0.00416667	1	0	0.00138889	CATAAAA	881	50	A	T
1042	-	4	713	0	0
1043	-	4	669	0	0
1044	-	4	597	1	0
1045	-	4	516	1	0
1046	-	4	444	0	0
1047	-	4	402	0	0
1048	-	4	398	0	1
1049	-	6	432	1	1
1050	-	7	491	2	1
1051	-	9	557	4	2
1052	-	10	606	4	4
1053	A	11	623	3	6	62	0.0176565	1	0.00642055	0.011236	0.0176565	1	0.00481541	0.00963082	ATAAAAT	728	11	A	G
1054	-	11	601	2	7
1055	-	11	546	1	7
1056	-	11	474	0	7
1057	-	11	405	0	6
1058	-	11	360	0	4
1059	-	11	349	0	3
1060	-	10	373	1	2
1061	-	10	422	1	2
1062	-	10	477	1	2
1063	-	9	520	2	3
1064	A	8	536	2	4	62	0.0186567	1	0.00373134	0.00746269	0.0149254	1	0.00373134	0.00746269	TAAAATT	610	11	A	G
1065	-	8	519	2	4
1066	-	7	476	2	4
1067	-	6	423	1	3
1068	-	6	382	0	2
1069	-	5	372	0	1
1070	-	5	404	0	0
1071	-	5	477	0	0
1072	-	5	577	1	0
1073	-	6	683	2	0
1074	-	6	769	1	0
1075	A	7	816	0	0	62	0.00857843	1	0.0514706	0	0.00857843	1	0	0	AAAATTT	987	40	A	T
1076	-	7	812	0	0
1077	-	7	755	10	0
1078	-	6	654	42	0
1079	-	6	525	103	0
1080	-	6	388	197	0
1081	-	7	260	321	0
1082	-	7	154	463	1
1083	-	7	78	603	1
1084	-	7	30	720	2
1085	T	6	6	792	3	47	0.0086741	0.19083	1	0.0086741	0.00757576	0.00757576	1	0.00378788	AAATTTT	1104	149	T	A
1086	-	5	0	807	4
1087	-	3	0	763	5
1088	-	2	2	674	7
1089	-	1	6	563	8
1090	-	0	8	464	8
1091	-	0	10	408	8
1092	-	0	12	419	7
1093	-	0	14	504	6
1094	-	0	17	651	4
1095	-	0	20	830	3
1096	-	1	22	1001	2
1097	-	1	23	1125	1
1098	T	2	23	1170	0	62	0.0034188	0.0196581	1	0.0025641	0.0017094	0.0196581	1	0	AATTTTA	1561	20	T	A
1099	-	3	23	1126	0
1100	-	3	22	1002	0
1101	-	4	23	828	0
1102	-	4	23	647	0
1103	-	3	23	502	0
1104	-	3	23	425	0
1105	-	2	22	430	0
1106	-	1	21	508	0
1107	-	1	19	631	1
1108	-	1	17	761	2
1109	-	1	16	859	2
1110	T	1	15	897	2	62	0.00111483	0.0222965	1	0.00222965	0.00111483	0.0167224	1	0.00222965	ATTTTAC	1209	18	T	A
1111	-	1	16	862	2
1112	-	0	18	765	1
1113	-	0	20	630	0
1114	-	0	21	490	0
1115	-	0	21	381	0
1116	-	0	19	328	0
1117	-	0	16	342	0
1118	-	0	12	419	0
1119	-	0	9	539	0
1120	-	0	5	674	1
1121	-	0	1	793	1
1122	T	0	0	867	2	54	0.00340909	0.0420455	1	0.00340909	0	0	1	0.00230681	TTTTACT	1128	110	T	A
1123	-	0	0	880	2
1124	-	1	10	827	3
1125	-	3	37	718	2
1126	-	5	87	571	1
1127	-	7	168	411	0
1128	-	8	280	262	0
1129	-	7	416	143	0
1130	-	7	563	62	1
1131	-	5	700	17	3
1132	-	4	805	0	3
1133	A	4	859	0	0	62	0.00814901	1	0.0721769	0.016298	0.00465658	1	0	0	TTTACTG	1028	30	A	T
1134	-	3	851	0	0
1135	-	3	783	4	0
1136	-	3	666	6	14
1137	-	3	520	6	55
1138	-	3	370	6	128
1139	-	3	235	6	234
1140	-	5	130	6	366
1141	-	7	59	5	510
1142	-	9	19	5	647
1143	-	11	1	4	757
1144	C	11	0	4	819	62	0.0133657	0.0716889	0.00607533	1	0.013431	0	0.004884	1	TTACTGA	977	56	C	A
1145	-	10	0	3	823
1146	-	8	4	0	764
1147	-	6	8	0	652
1148	-	4	12	2	505
1149	-	4	16	26	348
1150	-	5	20	80	207
1151	-	5	23	175	99
1152	-	4	24	308	31
1153	-	1	23	467	0
1154	-	0	19	629	0
1155	-	0	15	765	0
1156	T	0	10	848	5	62	0.00464037	0.0266821	1	0.00812065	0	0.0117925	1	0.00589623	TACTGAC	1074	15	T	A
1157	-	1	6	862	7
1158	-	4	2	806	5
1159	-	3	0	691	2
1160	-	0	0	542	1
1161	-	0	1	384	2
1162	-	19	2	242	5
1163	-	89	4	132	7
1164	-	232	5	58	8
1165	-	463	4	17	8
1166	-	774	3	1	7
1167	-	1129	3	0	5
1168	-	1474	4	0	4
1169	-	1746	7	1	3
1170	G	1891	8	0	2	62	1	0.00423057	0.000528821	0.0026441	1	0.00423057	0	0.00105764	ACTGACA	2181	10	G	A
1171	-	1881	6	0	2
1172	-	1717	0	0	2
1173	-	1436	0	0	2
1174	-	1092	0	0	2
1175	-	747	34	1	1
1176	-	449	112	1	0
1177	-	229	241	2	0
1178	-	91	418	2	0
1179	-	22	623	3	0
1180	-	0	825	5	2
1181	-	0	989	7	2
1182	A	1	1086	8	1	62	0.0200182	1	0.00727934	0.00818926	0.00092081	1	0.00736648	0.00092081	CTGACAC	1283	23	A	C
1183	-	2	1099	8	0
1184	-	0	1028	7	0
1185	-	0	887	4	9
1186	-	0	704	2	42
1187	-	3	509	0	105
1188	-	10	330	0	201
1189	-	17	188	2	325
1190	-	22	90	4	463
1191	-	22	32	6	594
1192	-	20	4	8	696
1193	C	15	0	8	753	56	0.0292165	0.119522	0.0106242	1	0.0199203	0	0.0106242	1	TGACACA	846	73	C	A
1194	-	11	0	7	752
1195	-	7	9	6	694
1196	-	4	38	6	589
1197	-	2	90	7	454
1198	-	0	169	8	314
1199	-	0	271	9	190
1200	-	0	382	10	98
1201	-	1	486	9	40
1202	-	2	564	7	12
1203	A	4	602	4	1	56	0.0116279	1	0.0166113	0.162791	0.00664452	1	0.00664452	0.00166113	GACACAT	635	94	A	C
1204	-	6	594	2	0
1205	-	6	543	0	0
1206	-	7	456	0	4
1207	-	7	351	0	39
1208	-	7	243	0	114
1209	-	7	149	1	237
1210	-	7	77	3	399
1211	-	8	31	4	580
1212	-	8	7	5	748
1213	-	8	0	7	873
1214	C	7	0	8	932	56	0.00858369	0.054721	0.0118026	1	0.00751073	0	0.00858369	1	ACACATC	1033	77	C	A
1215	-	6	1	10	915
1216	-	4	17	11	828
1217	-	2	51	10	689
1218	-	1	110	8	523
1219	-	0	196	4	359
1220	-	0	304	0	218
1221	-	0	420	0	112
1222	-	0	529	0	44
1223	-	0	612	1	10
1224	A	0	656	5	0	47	0.00609756	1	0.00762195	0.170732	0	1	0.00762195	0	CACATCC	716	85	A	C
1225	-	1	654	5	0
1226	-	2	606	1	5
1227	-	4	521	0	10
1228	-	5	413	0	13
1229	-	6	300	27	13
1230	-	6	195	96	13
1231	-	6	111	217	10
1232	-	5	52	386	7
1233	-	5	17	585	3
1234	-	4	2	782	1
1235	-	4	0	942	1
1236	T	4	0	1036	3	62	0.00478927	0.0162835	1	0.00383142	0.003861	0	1	0.00289575	ACATCCA	1249	30	T	A
1237	-	4	4	1044	4
1238	-	4	8	967	3
1239	-	5	11	822	0
1240	-	5	15	637	0
1241	-	4	17	445	5
1242	-	4	20	273	38
1243	-	3	21	142	108
1244	-	1	22	57	221
1245	-	0	21	13	372
1246	-	0	21	0	543
1247	-	0	20	0	711
1248	-	0	20	1	847
1249	C	0	19	3	925	62	0.00107181	0.022508	0.00321543	1	0	0.0205405	0.00324324	1	CATCCAT	1059	16	C	A
1250	-	1	18	1	933
1251	-	1	16	0	869
1252	-	1	13	0	748
1253	-	0	10	1	599
1254	-	0	7	5	454
1255	-	0	5	10	349
1256	-	0	5	14	308
1257	-	0	6	16	342
1258	-	0	6	15	443
1259	-	0	5	13	586
1260	-	0	2	12	736
1261	-	0	0	11	855
1262	C	1	0	12	914	47	0.00109409	0.0929978	0.0164114	1	0.00109409	0	0.0131291	1	ATCCATG	1027	109	C	A
1263	-	1	10	14	898
1264	-	1	37	15	809
1265	-	1	85	15	666
1266	-	1	155	12	497
1267	-	0	243	7	332
1268	-	0	341	2	193
1269	-	0	436	0	93
1270	-	0	515	2	34
1271	-	0	566	6	6
1272	A	2	581	8	0	42	0.020654	1	0.0137694	0.160069	0.00344234	1	0.0137694	0	TCCATGT	619	73	A	C
1273	-	4	559	5	0
1274	-	8	502	0	3
1275	-	12	419	0	4
1276	-	15	321	9	5
1277	-	15	224	62	5
1278	-	11	138	164	6
1279	-	4	72	316	8
1280	-	0	28	504	9
1281	-	0	6	698	9
1282	-	0	0	862	7
1283	-	6	0	967	6
1284	T	12	0	993	4	62	0.0120846	0.0060423	1	0.00906344	0.0120846	0	1	0.0040282	CCATGTG	1169	21	T	A
1285	-	10	2	940	4
1286	-	0	1	821	6
1287	-	0	0	663	8
1288	-	4	0	494	11
1289	-	76	0	336	12
1290	-	230	0	206	11
1291	-	478	3	110	10
1292	-	801	7	48	8
1293	-	1155	11	13	6
1294	-	1478	13	0	4
1295	-	1709	15	0	3
1296	G	1802	15	0	3	62	1	0.00832408	0.00721421	0.00332963	1	0.00832408	0	0.00166482	CATGTGA	1947	9	G	A
1297	-	1742	14	4	2
1298	-	1547	13	4	2
1299	-	1259	12	0	1
1300	-	934	11	0	0
1301	-	626	11	0	0
1302	-	372	11	28	0
1303	-	189	12	94	0
1304	-	77	12	206	0
1305	-	20	13	362	0
1306	-	0	13	544	0
1307	-	0	13	725	0
1308	-	0	13	871	0
1309	T	3	12	953	0	62	0.00314136	0.0136126	1	0	0.00314795	0.0125918	1	0	ATGTGAG	1129	11	T	G
1310	-	3	9	955	0
1311	-	0	7	875	0
1312	-	0	5	730	0
1313	-	0	4	550	0
1314	-	17	6	368	0
1315	-	74	9	212	0
1316	-	178	12	99	0
1317	-	333	14	31	0
1318	-	527	15	2	1
1319	-	736	14	0	1
1320	-	926	13	0	1
1321	-	1062	11	3	1
1322	G	1117	9	3	0	62	1	0.0125336	0.00268577	0.000895255	1	0.0080573	0.00268577	0	TGTGAGA	1180	14	G	A
1323	-	1080	5	1	0
1324	-	958	0	0	0
1325	-	774	0	0	0
1326	-	563	1	0	0
1327	-	360	29	0	1
1328	-	194	94	2	3
1329	-	80	202	3	4
1330	-	18	352	2	6
1331	-	0	531	1	6
1332	-	0	718	0	5
1333	-	3	886	0	4
1334	-	7	1007	0	2
1335	A	5	1063	0	0	62	0.00658514	1	0.0028222	0.00470367	0.00470367	1	0	0	GTGAGAC	1180	37	A	G
1336	-	0	1044	0	0
1337	-	0	952	1	0
1338	-	1	801	3	0
1339	-	23	616	5	1
1340	-	67	425	7	3
1341	-	134	252	10	3
1342	-	222	120	11	3
1343	-	324	36	12	2
1344	-	428	0	11	1
1345	-	517	0	9	0
1346	-	578	4	7	0
1347	G	598	12	4	0	62	1	0.0200669	0.0183946	0.00501672	1	0.0200669	0.00668896	0	TGAGACC	594	13	G	A
1348	-	574	9	2	1
1349	-	511	0	0	2
1350	-	420	0	0	3
1351	-	316	15	0	2
1352	-	216	96	0	0
1353	-	132	249	0	0
1354	-	71	474	0	0
1355	-	31	747	0	0
1356	-	11	1032	0	3
1357	-	2	1281	0	5
1358	-	1	1454	0	4
1359	A	3	1522	0	0	49	0.00722733	1	0	0.0282523	0.00197109	1	0	0	GAGACCC	1729	65	A	C
1360	-	5	1479	0	0
1361	-	8	1335	0	6
1362	-	10	1116	0	43
1363	-	11	857	0	119
1364	-	12	597	1	239
1365	-	12	367	3	395
1366	-	12	190	6	564
1367	-	11	75	10	716
1368	C	10	15	14	819	33	0.0141176	0.431765	0.02	1	0.01221	0.018315	0.017094	1	AGACCCT	938	340	C	A
1369	-	8	0	17	850
1370	-	5	0	17	806
1371	-	3	2	15	702
1372	-	2	7	11	571
1373	-	0	7	6	454
1374	-	0	6	2	392
1375	-	0	6	1	408
1376	-	0	11	3	506
1377	-	0	18	8	664
1378	-	1	26	15	845
1379	-	2	30	22	1000
1380	C	2	31	27	1089	62	0.00183655	0.0284665	0.0266299	1	0.00183655	0.0284665	0.0247934	1	GACCCTC	1235	18	C	T
1381	-	2	28	29	1088
1382	-	2	23	27	999
1383	-	1	16	23	847
1384	-	0	11	18	675
1385	-	0	7	13	529
1386	-	0	5	9	448
1387	-	0	6	5	452
1388	-	0	9	2	537
1389	-	0	13	0	676
1390	-	0	17	0	830
1391	-	0	19	2	956
1392	C	0	20	4	1020	62	0	0.0196078	0.00392157	1	0	0.0196078	0.00392157	1	ACCCTCA	1107	11	C	A
1393	-	0	19	4	1004
1394	-	0	16	1	911
1395	-	0	14	0	758
1396	-	0	12	0	575
1397	-	0	11	21	394
1398	-	0	11	78	238
1399	-	0	13	180	121
1400	-	0	15	329	47
1401	-	0	17	513	9
1402	-	1	19	708	0
1403	-	2	21	882	0
1404	-	3	22	1003	5
1405	T	4	23	1046	8	62	0.00382409	0.0258126	1	0.00764818	0.00382409	0.0219885	1	0.00764818	CCCTCAG	1149	18	T	A
1406	-	4	24	1002	5
1407	-	4	26	879	0
1408	-	3	27	701	0
1409	-	3	26	503	6
1410	-	2	24	318	55
1411	-	1	21	175	152
1412	-	1	16	87	296
1413	-	2	12	52	476
1414	-	2	9	57	664
1415	-	3	6	82	828
1416	-	3	2	110	935
1417	C	3	0	127	965	62	0.00310881	0.0373057	0.132642	1	0.00310881	0	0.131606	1	CCTCAGC	1080	116	C	T
1418	-	3	0	128	916
1419	-	2	7	116	799
1420	-	1	36	94	638
1421	-	0	93	70	464
1422	-	0	182	47	304
1423	-	0	300	29	174
1424	-	0	436	18	84
1425	-	0	570	11	31
1426	-	0	680	8	6
1427	A	1	747	8	0	44	0.00131579	1	0.0236842	0.110526	0.00133869	1	0.0107095	0	CTCAGCT	824	63	A	C
1428	-	0	760	9	0
1429	-	0	717	10	1
1430	-	0	627	11	4
1431	-	4	508	11	5
1432	-	20	379	12	7
1433	-	52	257	13	7
1434	-	104	156	14	7
1435	-	174	82	15	5
1436	-	256	34	14	4
1437	-	341	9	12	3
1438	-	417	0	10	4
1439	-	470	0	7	5
1440	G	492	1	6	4	38	1	0.0223577	0.0304878	0.0101626	1	0.00203252	0.0121951	0.00813008	TCAGCTG	484	21	G	A
1441	-	479	5	7	0
1442	-	434	8	10	0
1443	-	363	11	15	0
1444	-	278	13	18	19
1445	-	193	14	19	71
1446	-	118	14	16	159
1447	-	61	13	10	284
1448	-	24	12	3	435
1449	-	5	12	0	595
1450	-	0	11	0	742
1451	-	0	11	1	855
1452	C	3	10	5	916	56	0.010917	0.0131004	0.00655022	1	0.00327511	0.010917	0.00545852	1	CAGCTGT	1034	32	C	G
1453	-	6	10	6	912
1454	-	9	9	1	842
1455	-	10	9	0	714
1456	-	10	10	0	549
1457	-	10	11	25	375
1458	-	7	14	96	218
1459	-	3	17	221	101
1460	-	0	20	398	29
1461	-	0	22	609	0
1462	-	0	22	826	0
1463	-	3	20	1018	0
1464	-	8	16	1151	6
1465	T	9	11	1206	7	62	0.00746269	0.0182421	1	0.00580431	0.00746269	0.00912106	1	0.00580431	AGCTGTC	1343	14	T	C
1466	-	1	6	1173	5
1467	-	0	2	1058	3
1468	-	0	0	880	4
1469	-	37	0	667	8
1470	-	140	2	451	13
1471	-	319	6	263	17
1472	-	573	10	123	18
1473	-	876	15	36	16
1474	-	1188	17	0	11
1475	-	1461	19	0	7
1476	-	1650	19	1	3
1477	G	1724	18	9	2	62	1	0.0110209	0.00522042	0.00638051	1	0.0104408	0.00522042	0.00116009	GCTGTCG	1914	11	G	T
1478	-	1673	17	8	3
1479	-	1507	15	1	5
1480	-	1256	13	0	7
1481	-	960	11	4	9
1482	-	662	9	42	7
1483	-	402	8	119	4
1484	-	205	8	236	0
1485	-	79	9	383	0
1486	-	15	11	539	0
1487	-	0	13	677	2
1488	-	0	14	770	7
1489	T	2	15	800	7	62	0.01875	0.01875	1	0.00875	0.0025	0.01875	1	0.00875	CTGTCGA	892	11	T	A	0.04625
1490	-	5	15	760	2
1491	-	3	15	659	0
1492	-	0	15	520	0
1493	-	0	15	370	26
1494	-	2	17	232	101
1495	-	6	18	126	233
1496	-	10	19	56	415
1497	-	11	18	18	627
1498	-	10	16	3	835
1499	-	7	11	0	1003
1500	C	5	6	0	1100	62	0.00991885	0.0162308	0.0162308	1	0.00454545	0.00545455	0	1	TGTCGAC	1257	21	C	T	0.0423805
1501	-	2	2	0	1109
1502	-	0	0	0	1031
1503	-	0	0	1	883
1504	-	0	4	5	690
1505	-	12	10	11	487
1506	-	41	14	18	303
1507	-	94	17	22	158
1508	-	172	17	24	63
1509	-	271	15	23	13
1510	-	378	13	19	0
1511	-	477	12	15	0
1512	-	551	10	10	2
1513	G	585	5	7	6	62	1	0.0222222	0.0324786	0.0102564	1	0.00854701	0.0119658	0.0102564	GTCGACT	595	16	G	A	0.0649573
1514	-	573	0	4	6
1515	-	517	0	2	4
1516	-	428	0	0	2
1517	-	322	32	0	1
1518	-	218	103	0	0
1519	-	129	219	3	0
1520	-	64	378	6	0
1521	-	24	562	9	1
1522	-	5	747	10	4
1523	-	0	907	10	7
1524	-	0	1017	9	6
1525	A	0	1061	7	0	62	0.00471254	1	0.00942507	0.0320452	0	1	0.00659755	0	TCGACTT	1172	57	A	C	0.0461828
1526	-	1	1033	5	0
1527	-	2	938	4	0
1528	-	3	790	4	34
1529	-	5	612	3	112
1530	-	8	428	1	240
1531	-	11	264	0	410
1532	-	12	136	0	601
1533	-	12	52	0	781
1534	-	10	8	1	918
1535	C	7	0	4	986	54	0.0121704	0.137931	0.00507099	1	0.00709939	0	0.0040568	1	CGACTTA	1124	113	C	A	0.155172
1536	-	5	0	5	975
1537	-	2	2	2	890
1538	-	1	7	0	749
1539	-	0	8	0	577
1540	-	0	9	26	403
1541	-	0	11	92	249
1542	-	0	16	209	132
1543	-	0	21	376	55
1544	-	0	24	576	14
1545	-	0	26	781	0
1546	-	0	26	951	0
1547	T	1	26	1053	0	62	0.00281955	0.0291353	1	0.0131579	0.000949668	0.0246914	1	0	GACTTAT	1223	19	T	A	0.0451128
1548	-	2	28	1064	2
1549	-	3	30	983	2
1550	-	3	31	832	1
1551	-	2	29	651	2
1552	-	1	24	490	5
1553	-	0	16	394	9
1554	-	0	8	392	12
1555	-	0	2	489	14
1556	-	0	0	662	13
1557	-	0	1	869	10
1558	-	0	2	1057	6
1559	-	0	0	1180	3
1560	T	0	0	1209	1	62	0.00082713	0.0545906	1	0.0082713	0	0	1	0.00082713	ACTTATG	1374	85	T	A	0.063689
1561	-	0	0	1137	0
1562	-	0	17	981	0
1563	-	1	66	774	0
1564	-	2	155	553	0
1565	-	4	286	352	0
1566	-	4	452	194	1
1567	-	4	634	87	1
1568	-	3	809	29	2
1569	-	2	952	5	2
1570	-	1	1042	1	2
1571	A	1	1064	1	3	62	0.0075188	1	0.0272556	0.0037594	0.00093985	1	0.00093985	0.00281955	CTTATGA	1194	64	A	T	0.0385338
1572	-	2	1014	0	3
1573	-	5	900	0	4
1574	-	8	738	5	4
1575	-	10	553	39	5
1576	-	10	372	112	6
1577	-	7	217	230	6
1578	-	2	103	387	5
1579	-	0	34	563	5
1580	-	0	2	730	5
1581	-	0	0	855	4
1582	T	4	0	912	4	62	0.00767544	0.0372807	1	0.00548246	0.00438596	0	1	0.00438596	TTATGAC	1019	32	T	A	0.0504386
1583	-	7	3	890	4
1584	-	5	5	791	3
1585	-	0	5	635	2
1586	-	0	5	455	2
1587	-	13	6	283	2
1588	-	77	7	145	3
1589	-	203	8	54	3
1590	-	397	7	8	3
1591	-	641	5	0	2
1592	-	902	4	0	1
1593	-	1131	4	4	0
1594	-	1283	6	6	0
1595	G	1325	6	4	0	62	1	0.0045283	0.0045283	0.00150943	1	0.0045283	0.00301887	0	TATGACA	1496	13	G	A	0.010566
1596	-	1249	3	0	0
1597	-	1070	0	0	2
1598	-	828	0	0	2
1599	-	568	20	0	2
1600	-	337	85	2	1
1601	-	162	207	3	0
1602	-	54	388	2	0
1603	-	5	612	1	0
1604	-	0	849	0	0
1605	-	0	1059	1	2
1606	-	6	1202	2	3
1607	A	7	1253	3	1	62	0.00558659	1	0.00319234	0.0135674	0.00558659	1	0.00239425	0.000798085	ATGACAC	1412	33	A	C	0.0223464
1608	-	2	1204	4	0
1609	-	0	1068	4	0
1610	-	0	873	3	17
1611	-	0	653	1	64
1612	-	6	444	0	151
1613	-	12	269	0	281
1614	-	14	142	0	444
1615	-	14	62	3	617
1616	-	11	20	6	772
1617	-	7	1	8	877
1618	C	3	0	8	912	62	0.0153509	0.0679825	0.00877193	1	0.00328947	0	0.00877193	1	TGACACA	1044	81	C	A	0.0921053
1619	-	1	0	7	868
1620	-	0	12	4	754
1621	-	0	49	2	594
1622	-	0	116	0	418
1623	-	0	217	0	256
1624	-	0	344	1	131
1625	-	0	484	2	51
1626	-	0	614	4	12
1627	-	0	712	5	0
1628	A	0	761	4	0	22	0.00131406	1	0.0065703	0.0670171	0	1	0.00525624	0	GACACAC	811	54	A	C	0.0749014
1629	-	0	751	3	0
1630	-	1	683	1	0
1631	-	1	569	0	3
1632	-	3	429	0	32
1633	-	4	287	0	97
1634	-	5	165	1	206
1635	-	5	75	3	355
1636	-	5	23	5	527
1637	-	4	1	7	697
1638	-	3	0	7	835
1639	C	2	0	7	916	26	0.00540541	0.0248649	0.00756757	1	0.00218341	0	0.00764192	1	ACACACG	1051	37	C	A	0.0378378
1640	-	1	0	6	925
1641	-	0	0	5	861
1642	-	0	10	4	736
1643	-	1	46	3	574
1644	-	1	118	1	402
1645	-	1	228	0	247
1646	-	1	368	0	127
1647	-	0	518	0	48
1648	-	0	653	1	9
1649	-	0	747	4	0
1650	A	0	782	5	0	20	0.011509	1	0.00639386	0.0613811	0	1	0.00639386	0	CACACGG	863	43	A	C	0.0792839
1651	-	3	753	2	3
1652	-	6	667	0	3
1653	-	9	544	0	0
1654	-	12	405	7	0
1655	-	11	274	39	4
1656	-	8	166	97	30
1657	-	2	88	181	81
1658	-	0	39	279	156
1659	-	0	14	373	247
1660	-	0	3	447	341
1661	-	6	0	484	422
1662	-	11	0	477	473
1663	C	9	0	431	484	10	0.0227273	0.00619835	1	1	0.018595	0	0.890496	1	ACACGGT	525	514	C	T	1.02893
1664	-	0	0	355	453
1665	-	0	0	264	387
1666	-	2	0	175	300
1667	-	58	0	100	207
1668	-	181	1	46	125
1669	-	377	5	14	62
1670	-	633	10	0	23
1671	-	912	15	0	4
1672	-	1167	18	0	0
1673	-	1349	18	1	0
1674	G	1423	16	2	1	32	1	0.0126493	0.00140548	0.00281096	1	0.0112439	0.00140548	0.000702741	CACGGTC	1598	21	G	C	0.0168658
1675	-	1377	11	0	1
1676	-	1221	6	0	1
1677	-	990	2	0	1
1678	-	731	0	0	2
1679	-	497	0	1	4
1680	-	332	0	3	6
1681	-	263	0	4	8
1682	-	300	1	4	8
1683	-	427	2	2	7
1684	-	612	5	0	5
1685	-	811	8	0	3
1686	-	981	11	0	2
1687	G	1084	13	0	1	32	1	0.0127505	0.00455373	0.00455373	1	0.0119926	0	0.000922509	ACGGTCG	1249	8	G	A	0.0218579
1688	-	1098	14	3	0
1689	-	1020	14	5	0
1690	-	866	12	3	0
1691	-	667	10	0	0
1692	-	458	8	0	2
1693	-	272	6	5	3
1694	-	132	4	38	5
1695	-	45	3	103	4
1696	-	4	2	201	2
1697	-	0	3	324	0
1698	-	0	5	456	0
1699	-	5	8	575	0
1700	-	6	12	659	3
1701	T	3	17	691	10	62	0.00868307	0.0289436	1	0.0188133	0.00434153	0.024602	1	0.0144718	CGGTCGC	762	13	T	A	0.0564399
1702	-	0	19	665	13
1703	-	0	20	585	8
1704	-	0	19	466	0
1705	-	3	17	331	0
1706	-	7	14	202	14
1707	-	9	12	100	93
1708	-	7	11	34	241
1709	-	4	10	2	452
1710	-	1	10	0	699
1711	-	0	9	0	935
1712	-	2	8	5	1112
1713	C	3	5	6	1193	62	0.00251467	0.00838223	0.00502934	1	0.00251467	0.00419111	0.00502934	1	GGTCGCA	1390	15	C	G	0.0159262
1714	-	2	3	3	1165
1715	-	0	1	0	1039
1716	-	0	0	0	846
1717	-	1	0	0	626
1718	-	23	0	3	415
1719	-	73	0	7	241
1720	-	154	1	9	116
1721	-	265	4	9	42
1722	-	393	8	6	7
1723	-	521	12	3	0
1724	-	628	15	0	1
1725	G	694	17	0	2	62	1	0.0240793	0.00849858	0.00991501	1	0.0244957	0	0.00288184	GTCGCAC	755	41	G	C	0.0424929
1726	-	706	17	0	0
1727	-	661	16	3	0
1728	-	567	13	5	0
1729	-	439	9	6	20
1730	-	302	5	5	75
1731	-	178	1	3	169
1732	-	83	0	1	298
1733	-	25	0	0	451
1734	-	0	0	0	613
1735	-	0	3	2	764
1736	-	0	7	4	882
1737	C	4	6	7	949	62	0.00525762	0.00736067	0.0084122	1	0.00421496	0.00632244	0.00737619	1	TCGCACA	1090	20	C	G	0.0210305
1738	-	5	1	8	951
1739	-	3	0	8	883
1740	-	0	0	7	752
1741	-	0	23	6	578
1742	-	0	86	6	389
1743	-	0	192	7	220
1744	-	1	333	9	94
1745	-	2	491	10	21
1746	-	2	641	10	0
1747	-	3	755	9	0
1748	A	3	813	6	4	62	0.00861009	1	0.0123001	0.0258303	0.00369004	1	0.00738007	0.00492005	CGCACAC	904	33	A	C	0.0467405
1749	-	5	805	3	3
1750	-	6	734	1	0
1751	-	7	613	0	0
1752	-	8	463	2	33
1753	-	8	310	5	116
1754	-	8	177	8	256
1755	-	7	80	11	441
1756	-	6	23	13	645
1757	-	6	1	14	834
1758	-	5	0	12	973
1759	C	5	1	10	1038	62	0.00578035	0.022158	0.0134875	1	0.00481696	0.000963391	0.00963391	1	GCACACC	1170	36	C	A	0.0414258
1760	-	4	0	7	1017
1761	-	3	0	4	915
1762	-	1	1	2	753
1763	-	1	39	0	559
1764	-	0	121	0	366
1765	-	0	252	0	202
1766	-	0	418	0	85
1767	-	0	593	1	20
1768	-	0	746	2	0
1769	-	1	845	3	0
1770	A	3	874	3	3	62	0.00686499	1	0.00343249	0.0228833	0.00343249	1	0.00343249	0.00343249	CACACCA	994	27	A	C	0.0331808
1771	-	4	830	3	3
1772	-	6	725	3	0
1773	-	6	580	3	0
1774	-	6	423	2	28
1775	-	5	277	2	98
1776	-	3	158	2	217
1777	-	2	75	1	382
1778	-	1	26	1	572
1779	-	0	3	0	757
1780	-	0	0	0	904
1781	C	0	0	0	984	62	0.00101626	0.0264228	0.00203252	1	0	0	0	1	ACACCAT	1153	30	C	A	0.0294715
1782	-	0	1	0	981
1783	-	0	2	0	894
1784	-	0	2	2	744
1785	-	0	1	4	565
1786	-	0	1	6	400
1787	-	0	2	7	290
1788	-	0	3	6	264
1789	-	0	3	4	330
1790	-	0	4	2	471
1791	-	0	4	0	652
1792	-	0	3	0	827
1793	-	0	1	0	951
1794	C	0	0	2	993	54	0.00100705	0.0392749	0.00503525	1	0	0	0.0020141	1	CACCATG	1176	64	C	A	0.0453172
1795	-	1	0	4	942
1796	-	1	8	5	811
1797	-	1	39	5	630
1798	-	0	98	3	434
1799	-	0	191	1	259
1800	-	0	315	0	127
1801	-	0	457	0	45
1802	-	0	596	2	6
1803	-	0	709	8	0
1804	A	0	775	15	1	49	0.00256739	1	0.0256739	0.0577664	0	1	0.0193548	0.00129032	ACCATGA	898	38	A	C	0.0860077
1805	-	0	779	20	7
1806	-	1	721	20	9
1807	-	2	610	15	8
1808	-	3	467	9	4
1809	-	4	319	11	2
1810	-	3	189	32	1
1811	-	0	91	84	2
1812	-	0	30	172	3
1813	-	0	3	296	3
1814	-	2	0	445	2
1815	-	8	0	600	1
1816	-	14	3	736	0
1817	-	15	4	828	0
1818	T	9	1	857	0	51	0.0198366	0.00466744	1	0.00116686	0.0105018	0.00116686	1	0	CCATGAG	997	33	T	G	0.0256709
1819	-	0	0	816	0
1820	-	0	0	711	0
1821	-	17	0	561	1
1822	-	82	1	394	1
1823	-	208	4	238	0
1824	-	400	6	117	0
1825	-	647	5	39	0
1826	-	921	3	2	1
1827	-	1183	0	0	7
1828	-	1391	0	0	16
1829	G	1506	0	5	27	47	1	0.00464807	0.00464807	0.0278884	1	0	0.00332005	0.0179283	CATGAGC	1785	25	G	C	0.0371846	0.0806099
1830	-	1506	0	7	36
1831	-	1388	5	5	42
1832	-	1173	7	0	42
1833	-	899	4	0	36
1834	-	613	0	0	25
1835	-	359	0	0	14
1836	-	169	9	2	7
1837	-	52	57	3	9
1838	-	0	149	3	20
1839	-	0	285	2	42
1840	-	0	451	0	69
1841	-	9	620	0	97
1842	-	12	760	0	119
1843	A	8	841	0	131	44	0.0141509	1	0.00235849	0.154481	0.00951249	1	0	0.155767	ATGAGCT	1038	135	A	C	0.170991
1844	-	0	848	1	130
1845	-	0	781	2	115
1846	-	0	655	2	91
1847	-	5	498	0	64
1848	-	29	338	0	41
1849	-	71	201	0	27
1850	-	131	99	4	25
1851	-	206	37	17	36
1852	-	286	7	38	57
1853	-	360	0	62	81
1854	-	413	0	84	103
1855	G	436	3	96	114	22	1	0.016055	0.220183	0.261468	1	0.00688073	0.220183	0.261468	TGAGCTG	475	139	G	C	0.497706
1856	-	424	4	95	110
1857	-	380	2	81	90
1858	-	311	0	59	60
1859	-	232	0	35	32
1860	-	155	4	16	20
1861	-	95	13	3	43
1862	-	59	26	0	111
1863	-	49	40	0	226
1864	-	61	51	1	376
1865	-	86	58	7	536
1866	-	114	59	12	674
1867	C	135	53	16	761	27	0.184041	0.0759331	0.020592	1	0.177398	0.0696452	0.021025	1	GAGCTGC	995	129	C	G	0.280566
1868	-	143	42	16	777
1869	-	136	29	10	720
1870	-	117	17	0	604
1871	-	91	8	0	458
1872	-	62	4	1	313
1873	-	37	4	43	196
1874	-	17	10	129	124
1875	-	5	17	261	97
1876	-	0	23	426	103
1877	-	0	26	596	124
1878	-	4	26	739	143
1879	-	8	21	828	149
1880	T	10	15	845	138	32	0.0118343	0.0307692	1	0.176331	0.0118343	0.0177515	1	0.163314	AGCTGCC	1048	200	T	C	0.218935
1881	-	6	8	790	115
1882	-	0	3	680	90
1883	-	0	0	537	73
1884	-	9	0	388	70
1885	-	57	0	255	84
1886	-	153	0	151	113
1887	-	297	2	82	150
1888	-	478	3	43	188
1889	-	670	5	27	218
1890	-	840	6	25	233
1891	-	957	6	27	229
1892	G	999	6	28	205	32	1	0.00600601	0.028028	0.233233	1	0.00600601	0.028028	0.205205	GCTGCCA	1229	279	G	C	0.267267
1893	-	960	4	25	165
1894	-	854	1	18	117
1895	-	702	0	10	75
1896	-	532	0	7	54
1897	-	371	1	12	66
1898	-	236	6	26	118
1899	-	135	13	47	210
1900	-	69	22	69	329
1901	-	32	28	88	456
1902	-	15	30	98	566
1903	C	10	27	96	636	31	0.105991	0.0460829	0.150538	1	0.0157233	0.0424528	0.150943	1	CTGCCAT	852	90	C	T	0.302611
1904	-	12	20	84	651
1905	-	15	11	64	607
1906	-	18	4	42	517
1907	-	18	0	22	405
1908	-	17	0	11	303
1909	-	14	5	9	243
1910	-	12	13	17	247
1911	-	10	23	33	322
1912	-	10	31	50	452
1913	-	10	35	64	607
1914	-	10	33	69	748
1915	C	9	24	66	839	37	0.0116822	0.0408879	0.0806075	1	0.0107271	0.0286055	0.0786651	1	TGCCATC	1151	59	C	T	0.133178
1916	-	6	11	53	856
1917	-	4	0	37	797
1918	-	1	0	21	680
1919	-	0	10	8	533
1920	-	0	49	1	391
1921	-	1	115	0	279
1922	-	5	203	0	211
1923	-	9	303	4	186
1924	-	14	397	9	189
1925	-	18	467	14	202
1926	A	20	500	15	211	22	0.04	1	0.03	0.422	0.04	1	0.03	0.422	GCCATCT	590	276	A	C	0.492
1927	-	19	490	11	204
1928	-	17	440	3	180
1929	-	14	360	0	145
1930	-	10	268	0	108
1931	-	7	179	21	77
1932	-	5	107	81	59
1933	-	5	59	183	55
1934	-	6	35	321	61
1935	-	8	29	477	70
1936	-	9	32	625	77
1937	-	9	35	737	76
1938	T	9	35	793	66	32	0.0113493	0.0441362	1	0.0970996	0.0113493	0.0441362	1	0.0832282	CCATCTC	979	105	T	C	0.152585
1939	-	7	29	783	50
1940	-	5	19	711	32
1941	-	2	8	593	22
1942	-	0	0	451	31
1943	-	0	0	309	73
1944	-	0	0	187	156
1945	-	1	5	97	285
1946	-	5	12	45	454
1947	-	9	18	24	644
1948	-	12	22	27	826
1949	-	14	22	38	967
1950	C	14	19	46	1037	50	0.0135005	0.021215	0.0443587	1	0.0135005	0.0183221	0.0443587	1	CATCTCC	1358	24	C	T	0.0790743
1951	-	12	13	44	1019
1952	-	9	7	30	914
1953	-	5	2	11	746
1954	-	2	0	0	548
1955	-	0	0	7	357
1956	-	0	1	47	204
1957	-	0	6	126	105
1958	-	0	13	240	58
1959	-	3	21	378	51
1960	-	7	27	522	67
1961	-	11	29	647	86
1962	-	16	27	734	96
1963	T	19	20	765	91	56	0.0248366	0.0379085	1	0.12549	0.0248366	0.0261438	1	0.118954	ATCTCCA	941	157	T	C	0.188235
1964	-	19	12	736	71
1965	-	17	6	652	42
1966	-	12	7	528	16
1967	-	7	19	386	8
1968	-	2	41	250	34
1969	-	0	72	139	105
1970	-	0	105	63	224
1971	-	2	133	23	381
1972	-	6	148	11	553
1973	-	9	146	16	708
1974	-	10	127	25	813
1975	C	9	98	31	846	46	0.0118203	0.174941	0.036643	1	0.0106383	0.115839	0.036643	1	TCTCCAC	1151	146	C	A	0.223404
1976	-	7	64	30	801
1977	-	4	35	25	695
1978	-	2	14	23	557
1979	-	0	2	28	427
1980	-	0	0	44	340
1981	-	0	0	70	318
1982	-	0	0	99	363
1983	-	0	1	126	460
1984	-	0	3	142	579
1985	-	0	4	144	688
1986	C	0	3	130	758	56	0	0.00518807	0.18677	1	0	0.00395778	0.171504	1	CTCCACT	1014	153	C	T	0.191958
1987	-	0	0	104	771
1988	-	0	0	73	724
1989	-	0	0	43	627
1990	-	0	13	21	500
1991	-	0	52	11	367
1992	-	4	117	15	252
1993	-	11	206	32	168
1994	-	21	305	56	120
1995	-	32	397	83	101
[truncated: 9,396 more rows]
[truncated: 1 more columns]

## Sheet: Pax3,7.4.1-peakshift
Pax3,7.ex4.1
Peakshift reverse primer
Scan number	Sequencing base call	Signal Strength G (Analyzed Color Data)	Signal Strength A (Analyzed Color Data)	Signal Strength T (Analyzed Color Data)	Signal Strength C (Analyzed Color Data)	Quality value as called by the basecaller	Ratio calculated using the maximum signal strength for a seven scan range and the maximum out of all four signal strength as the denominator. Result is filtered using the signal intensity threshold %age	Ratio calculated using the maximum signal strength for a seven scan range and the maximum out of all four signal strength as the denominator. Result is filtered using the signal intensity threshold %age	Ratio calculated using the maximum signal strength for a seven scan range and the maximum out of all four signal strength as the denominator. Result is filtered using the signal intensity threshold %age	Ratio calculated using the maximum signal strength for a seven scan range and the maximum out of all four signal strength as the denominator. Result is filtered using the signal intensity threshold %age	Ratio calculated using the signal strength at the peak location and the maximum out of all four signal strength as the denominator Result is filtered using the signal intensity threshold %age	Ratio calculated using the signal strength at the peak location and the maximum out of all four signal strength as the denominator. Result is filtered using the signal intensity threshold %age	Ratio calculated using the signal strength at the peak location and the maximum out of all four signal strength as the denominator. Result is filtered using the signal intensity threshold %age	Ratio calculated using the signal strength at the peak location and the maximum out of all four signal strength as the denominator. Result is filtered using the signal intensity threshold %age	A seven base call sequencing window	Amplitude of the primary peak	Amplitude of the secondary peak	Base call for the primary peak	Base call for the secondary peak
ScanNumber	BaseCall	SignalStrength (rfu)_G	SignalStrength (rfu)_A	SignalStrength (rfu)_T	SignalStrength (rfu)_C	QualityValue	MaxSig7Scan_Filtered_G_Ratio	MaxSig7Scan_Filtered_A_Ratio	MaxSig7Scan_Filtered_T_Ratio	MaxSig7Scan_Filtered_C_Ratio	MaxSigAtPeak_Filtered_G_Ratio	MaxSigAtPeak_Filtered_A_Ratio	MaxSigAtPeak_Filtered_T_Ratio	MaxSigAtPeak_Filtered_C_Ratio	SequenceWindow	AmplitudePrimaryPeak	AmplitudeSecondaryPeak	BaseCallPrimaryPeak	BaseCallSecondaryPeak
0	-	25	1102	68	259
1	-	24	1120	72	265
2	-	23	1151	78	278
3	N	22	1200	89	297	5	0.0176678	1	0.0975265	0.274205	0.0183333	1	0.0741667	0.2475	NNNN	4486	1101	N	C
4	-	21	1269	103	326
5	-	21	1348	121	359
6	-	21	1415	138	388
7	-	22	1457	150	406
8	-	23	1477	158	417
9	-	23	1495	167	428
10	-	22	1519	177	445
11	-	21	1554	190	469
12	-	21	1590	205	497
13	-	22	1618	219	525
14	-	24	1635	231	549
15	N	27	1640	240	566	3	0.0207317	1	0.160366	0.359756	0.0164634	1	0.146341	0.345122	NNNNN	4307	1532	N	C
16	-	31	1640	249	578
17	-	33	1635	256	585
18	-	34	1628	263	590
19	-	33	1619	272	595
20	-	30	1605	282	600
21	-	27	1583	294	604
22	N	25	1554	307	605	5	0.020383	1	0.205065	0.373687	0.0160875	1	0.197555	0.389318	NNNNNN	1532	4193	N	A
23	-	24	1522	318	601
24	-	24	1490	327	591
25	-	25	1461	332	573
26	-	26	1433	336	548
27	-	26	1404	338	520
28	-	26	1370	340	490
29	-	25	1328	343	462
30	-	24	1278	346	437
31	N	23	1221	349	414	3	0.0189781	1	0.254745	0.357664	0.018837	1	0.285831	0.339066	NNNNNNN	791	3326	N	A
32	-	21	1161	349	394
33	-	20	1101	348	374
34	-	18	1042	346	354
35	-	16	983	347	334
36	-	15	924	351	312
37	-	15	863	362	289
38	-	15	802	377	262
39	-	16	741	394	232
40	-	15	681	411	201
41	-	13	623	423	169
42	N	10	567	430	140	5	0.0215924	1	0.582996	0.31309	0.0176367	1	0.758377	0.246914	NNNNNNN	996	1643	N	A
43	-	6	512	432	118
44	-	3	458	431	102
45	-	1	404	429	93
46	-	1	351	429	87
47	-	2	303	431	81
48	-	5	260	437	72
49	-	6	223	444	61
50	-	7	194	453	49
51	-	5	171	462	37
52	-	3	152	470	27
53	-	1	138	474	21
54	N	0	126	475	18	9	0.0105263	0.36	1	0.0778947	0	0.265263	1	0.0378947	NNNNNNN	1089	258	N	A
55	-	0	116	474	16
56	-	1	106	471	15
57	-	3	96	470	13
58	-	6	84	472	12
59	-	9	73	478	12
60	-	10	61	488	13
61	-	11	52	499	15
62	-	12	46	511	18
63	-	11	45	520	20
64	-	10	49	525	20
65	-	9	58	527	17
66	N	7	70	526	13	4	0.0208729	0.184061	1	0.0379507	0.013308	0.13308	1	0.0247148	NNNNNNN	1222	89	N	A
67	-	5	82	524	9
68	-	3	91	520	7
69	-	3	97	516	7
70	-	4	101	513	10
71	-	8	106	509	14
72	-	12	114	506	18
73	-	16	128	502	20
74	-	20	149	498	20
75	-	21	175	493	17
76	-	19	203	488	14
77	-	17	231	482	12
78	-	13	257	475	12
79	-	11	280	466	15
80	-	10	301	457	18
81	-	12	324	448	21
82	-	15	350	437	22
83	-	19	381	425	21
84	-	24	416	411	18
85	-	29	453	395	15
86	-	32	489	376	12
87	-	35	522	354	10
88	-	37	550	331	11
89	-	38	569	309	12
90	-	41	580	288	13
91	N	46	583	269	14	5	0.125214	1	0.567753	0.0240137	0.0789022	1	0.461407	0.0240137	NNNNNNN	1209	726	N	T
92	-	53	582	254	14
93	-	63	580	239	14
94	-	73	580	225	12
95	-	84	582	209	11
96	-	93	587	192	10
97	N	100	589	173	10	5	0.203735	1	0.382003	0.0254669	0.169779	1	0.293718	0.0169779	NNNNNNA	1202	475	N	T
98	-	107	585	152	10
99	-	113	572	131	12
100	-	120	549	110	15
101	-	129	519	90	19
102	-	139	488	74	23
103	-	150	461	60	25
104	-	159	441	51	25
105	-	167	428	45	22
106	-	173	418	42	18
107	-	178	408	40	14
108	-	183	393	36	11
109	-	186	375	32	10
110	-	189	355	27	13
111	N	189	340	21	18	5	0.480916	1	0.0916031	0.0737913	0.555882	1	0.0617647	0.0529412	NNNNNAN	408	715	N	A
112	-	188	335	18	23
113	-	184	345	17	28
114	-	178	368	19	29
115	-	171	403	24	28
116	-	162	446	30	24
117	-	154	491	35	18
118	-	144	535	39	11
119	-	135	579	43	5
120	-	125	621	48	1
121	-	115	663	55	0
122	-	106	704	67	0
123	-	98	741	84	0
124	-	89	770	106	2
125	-	79	790	131	4
126	N	67	799	155	6	6	0.122653	1	0.274093	0.00750939	0.0838548	1	0.193992	0.00750939	NNNNANN	1695	458	N	T
127	-	55	798	179	6
128	-	44	790	199	5
129	-	35	779	219	3
130	-	29	766	238	2
131	-	26	753	259	2
132	A	26	736	284	3	11	0.0449294	1	0.473684	0.00770218	0.0353261	1	0.38587	0.00407609	NNNANNN	1513	887	A	T
133	-	27	713	311	5
134	-	27	681	340	6
135	-	25	639	369	6
136	-	22	589	395	5
137	-	18	535	418	3
138	-	15	478	437	0
139	-	13	421	452	0
140	N	13	366	463	0	9	0.0336449	1	0.899065	0.00560748	0.0280778	0.790497	1	0	NNANNNN	1019	1099	N	A
141	-	13	313	470	0
142	-	13	264	476	2
143	-	12	218	481	3
144	-	10	179	486	4
145	-	7	147	492	4
146	-	6	123	497	2
147	-	6	107	501	1
148	-	7	95	504	0
149	N	9	86	503	0	5	0.0218254	0.244048	1	0.00396825	0.0178926	0.170974	1	0	NANNNNN	1071	140	N	A
150	-	11	78	501	0
151	-	10	71	497	0
152	-	9	65	494	0
153	-	6	63	492	0
154	-	3	66	492	0
155	-	1	75	492	0
156	-	1	89	491	0
157	-	2	106	487	1
158	-	3	125	480	1
159	-	4	144	471	1
160	-	5	163	463	0
161	-	5	183	455	0
162	-	5	205	450	0
163	N	5	232	445	0	5	0.0107991	0.697624	1	0.0215983	0.011236	0.521348	1	0	ANNNNNN	899	595	N	A
164	-	5	261	438	2
165	-	4	292	428	6
166	-	4	323	412	10
167	-	4	352	391	13
168	-	3	376	365	15
169	-	3	394	338	14
170	-	4	407	311	11
171	-	5	414	288	9
172	N	5	415	272	7	4	0.0120482	1	0.814458	0.0337349	0.0120482	1	0.655422	0.0168675	NNNNNNT	748	720	N	T
173	-	5	410	265	7
174	-	3	401	268	8
175	-	2	390	278	8
176	-	0	378	295	8
177	-	0	367	312	7
178	-	1	357	328	5
179	-	3	349	339	2
180	-	6	340	344	1
181	-	8	330	347	0
182	-	8	321	347	1
183	-	6	313	348	1
184	N	4	311	350	1	4	0.0228571	0.988571	1	0.00285714	0.0114286	0.888571	1	0.00285714	NNNNNTT	668	639	N	A
185	-	1	316	349	1
186	-	0	328	342	0
187	-	0	346	327	0
188	-	1	364	304	0
189	-	3	380	275	0
190	-	4	390	245	0
191	-	5	393	221	0
192	-	5	390	206	0
193	-	5	382	201	0
194	N	5	371	205	0	7	0.0127226	1	0.633588	0	0.0134771	1	0.552561	0	NNNNTTC	650	427	N	T
195	-	5	358	216	0
196	-	5	342	231	0
197	-	5	323	249	0
198	-	5	298	270	0
199	-	5	269	294	1
200	-	5	236	323	1
201	-	6	200	354	2
202	-	7	166	386	1
203	-	8	135	416	1
204	-	9	108	439	0
205	T	9	85	452	0	11	0.0198238	0.365639	1	0.00660793	0.0199115	0.188053	1	0	NNNTTCA	950	215	T	A
206	-	8	67	454	0
207	-	6	53	446	1
208	-	3	41	428	3
209	-	1	33	406	5
210	-	0	27	382	6
211	-	0	23	361	6
212	-	0	20	346	5
213	-	2	18	338	3
214	-	3	15	338	0
215	-	5	11	345	0
216	-	6	7	356	0
217	-	6	3	370	3
218	-	7	0	383	7
219	-	7	0	394	11
220	-	7	1	399	14
221	T	7	4	399	17	16	0.0200501	0.0501253	1	0.102757	0.0175439	0.0100251	1	0.0426065	NNTTCAT	840	105	T	C
222	-	7	9	393	21
223	-	8	15	379	28
224	-	7	20	360	41
225	-	7	25	334	61
226	-	6	29	303	91
227	-	4	33	268	127
228	-	2	36	229	171
229	-	1	39	188	218
230	-	1	44	147	269
231	-	1	52	109	322
232	-	3	65	76	376
233	-	4	86	51	428
234	-	6	113	33	475
235	-	6	147	22	513
236	-	5	184	17	539
237	C	4	220	14	550	18	0.0109091	0.536364	0.06	1	0.00727273	0.4	0.0254545	1	NTTCATC	1179	544	C	A
238	-	2	252	12	544
239	-	1	277	10	523
240	-	0	295	8	487
241	-	0	310	7	441
242	-	0	326	7	388
243	-	1	348	10	330
244	-	1	376	15	272
245	-	0	407	19	217
246	-	0	437	21	167
247	-	0	457	20	124
248	A	1	464	15	89	16	0.00646552	1	0.0452586	0.467672	0.00215517	1	0.0323276	0.19181	TTCATCG	878	430	A	C
249	-	2	457	8	62
250	-	3	439	3	42
251	-	3	416	3	28
252	-	3	394	8	17
253	-	2	377	19	10
254	-	1	363	35	5
255	-	0	346	54	3
256	-	0	322	75	3
257	-	0	288	97	5
258	-	1	244	121	7
259	-	1	197	150	8
260	-	2	152	183	8
261	-	2	115	221	6
262	-	2	89	262	3
263	-	3	71	300	0
264	-	4	59	333	0
265	-	6	47	355	1
266	T	7	35	365	5	43	0.0191781	0.194521	1	0.0876712	0.0191781	0.0958904	1	0.0136986	TCATCGA	798	125	T	A
267	-	7	22	362	11
268	-	6	11	347	20
269	-	4	2	322	32
270	-	2	0	289	48
271	-	0	0	251	69
272	-	0	1	211	98
273	-	0	4	171	135
274	-	1	6	134	183
275	-	2	6	101	240
276	-	3	6	75	306
277	-	4	5	55	378
278	-	4	5	40	451
279	-	4	6	30	521
280	-	4	6	23	582
281	-	5	6	17	629
282	-	7	7	13	656
283	C	11	7	9	659	58	0.0440061	0.0212443	0.0349014	1	0.016692	0.0106222	0.0136571	1	CATCGAT	1374	67	C	G
284	-	16	9	6	638
285	-	22	11	4	593
286	-	29	14	4	530
287	-	39	16	4	455
288	-	53	16	6	374
289	-	72	13	8	295
290	-	97	10	10	222
291	-	126	6	11	158
292	-	156	4	11	106
293	-	185	3	9	65
294	-	209	5	6	36
295	-	228	9	3	17
296	-	241	14	1	6
297	-	251	21	1	2
298	-	257	28	3	3
299	G	259	39	5	7	22	1	0.416988	0.042471	0.0926641	1	0.150579	0.019305	0.027027	ATCGATN	484	213	G	A
300	-	255	55	8	13
301	-	244	78	11	19
302	-	224	108	11	24
303	-	196	146	10	28
304	-	163	191	8	30
305	-	128	240	7	29
306	-	95	290	6	27
307	-	68	336	7	24
308	-	48	375	11	20
309	-	35	405	18	17
310	-	27	424	28	15
311	A	21	433	42	15	11	0.110855	1	0.26097	0.0461894	0.0484988	1	0.0969977	0.034642	TCGATNN	786	212	A	T
312	-	16	431	60	16
313	-	12	421	83	17
314	-	8	401	113	16
315	-	5	371	150	14
316	-	4	332	192	11
317	-	5	285	238	7
318	-	8	234	283	3
319	-	11	184	324	1
320	-	14	139	355	0
321	T	15	105	373	0	11	0.04	0.624	1	0.008	0.0402145	0.281501	1	0	CGATNNN	799	386	T	A
322	-	15	86	375	0
323	-	14	84	361	0
324	-	13	97	331	0
325	-	12	123	291	0
326	-	11	160	244	0
327	-	9	203	195	1
328	-	7	248	149	1
329	-	5	289	109	1
330	-	3	326	77	1
331	N	2	356	51	0	6	0.0189573	1	0.353081	0.00236967	0.00561798	1	0.143258	0	GATNNNC	643	253	N	T
332	-	3	380	31	0
333	-	5	402	17	0
334	-	8	422	7	0
335	-	10	443	2	0
336	-	10	463	0	0
337	-	8	482	0	0
338	-	5	497	1	0
339	-	2	508	3	1
340	-	0	515	6	3
341	-	0	519	10	5
342	-	2	519	15	7
343	N	4	515	26	9	9	0.00963391	1	0.219653	0.017341	0.00776699	1	0.0504854	0.0174757	ATNNNCA	898	224	N	T
344	-	5	505	45	8
345	-	5	485	74	6
346	-	4	452	114	4
347	-	2	405	162	2
348	-	1	348	215	0
349	-	0	285	267	0
350	-	1	222	315	0
351	-	3	163	354	0
352	-	5	113	383	0
353	-	6	74	400	0
354	N	7	46	406	0	9	0.0197044	0.401478	1	0.0246305	0.0172414	0.1133	1	0	TNNNCAC	833	269	N	A
355	-	8	26	399	0
356	-	7	13	379	2
357	-	7	5	346	10
358	-	5	0	300	25
359	-	4	0	246	50
360	-	2	0	190	88
361	-	0	2	136	142
362	-	0	6	91	213
363	-	0	10	56	300
364	-	0	14	32	398
365	-	0	19	16	497
366	-	0	25	8	586
367	-	0	36	3	655
368	C	0	56	1	695	17	0	0.246439	0.022792	1	0	0.0805755	0.00143885	1	NNNCACC	1303	395	C	A
369	-	0	87	0	702
370	-	0	127	0	678
371	-	0	173	0	627
372	-	1	223	0	557
373	-	2	269	0	474
374	-	2	310	0	384
375	-	2	342	0	294
376	-	1	364	0	209
377	A	1	374	0	138	14	0.00520833	0.973958	0	1	0.0026738	1	0	0.368984	NNCACCT	626	656	A	C
378	-	0	372	0	86
379	-	0	356	0	61
380	-	0	326	0	64
381	-	0	284	0	95
382	-	0	236	0	149
383	-	0	186	1	217
384	-	0	140	2	294
385	-	1	101	3	370
386	-	2	70	4	439
387	-	2	48	6	496
388	-	3	31	7	536
389	C	3	19	7	554	52	0.00541516	0.126354	0.0144404	1	0.00541516	0.034296	0.0126354	1	NCACCTG	968	116	C	A
390	-	3	11	8	551
391	-	3	5	7	528
392	-	2	1	6	491
393	-	1	0	6	451
394	-	1	0	7	420
395	-	0	0	7	406
396	-	0	0	8	415
397	-	0	1	9	446
398	-	0	4	8	492
399	-	0	7	6	542
400	-	0	10	3	585
401	-	0	11	1	611
402	C	1	11	1	613	58	0.00652529	0.0179445	0.0717781	1	0.00163132	0.0179445	0.00163132	1	CACCTGG	1103	69	C	T
403	-	2	9	7	589
404	-	3	6	21	541
405	-	4	3	44	473
406	-	4	0	78	392
407	-	5	0	122	306
408	-	5	0	177	223
409	-	4	0	240	150
410	-	4	0	309	90
411	-	3	0	379	48
412	-	3	0	444	22
413	-	2	0	495	9
414	-	1	0	526	6
415	T	0	0	532	9	54	0.0075188	0	1	0.0413534	0	0	1	0.0169173	ACCTGGA	1064	69	T	C
416	-	0	0	512	12
417	-	0	0	468	14
418	-	4	0	405	14
419	-	20	1	330	11
420	-	51	3	252	7
421	-	103	5	178	4
422	-	178	5	114	1
423	-	276	6	64	0
424	-	396	5	29	0
425	-	531	4	9	1
426	-	673	4	0	2
427	-	811	5	0	3
428	-	929	7	0	4
429	-	1013	9	1	5
430	G	1049	10	1	5	58	1	0.00953289	0.000953289	0.00476644	1	0.00953289	0.000953289	0.00476644	CCTGGAT	1916	17	G	A
431	-	1031	10	1	4
432	-	959	9	0	4
433	-	845	8	0	3
434	-	705	8	0	2
435	-	560	8	2	2
436	-	430	9	4	2
437	-	327	10	6	2
438	-	259	11	6	2
439	-	228	12	5	2
440	-	230	12	4	1
441	-	259	11	3	0
442	-	309	10	3	0
443	-	370	8	3	0
444	-	433	5	3	0
445	-	486	2	3	0
446	G	520	0	3	0	62	1	0.0209524	0.00571429	0	1	0	0.00576923	0	CTGGATC	938	61	G	A
447	-	525	0	2	0
448	-	502	1	1	0
449	-	451	11	0	0
450	-	381	28	0	0
451	-	301	54	0	0
452	-	222	91	0	0
453	-	150	140	0	0
454	-	93	203	0	0
455	-	50	281	0	0
456	-	21	371	0	0
457	-	6	468	0	0
458	-	0	562	1	1
459	-	0	641	9	3
460	-	2	694	26	4
461	A	5	712	55	5	25	0.00983146	1	0.308989	0.00702247	0.00702247	1	0.0772472	0.00702247	TGGATCG	1204	437	A	T
462	-	7	693	97	5
463	-	7	640	153	4
464	-	6	562	220	2
465	-	5	469	295	0
466	-	5	372	370	0
467	-	7	282	436	0
468	-	8	203	484	0
469	T	9	138	505	0	21	0.0178218	0.736634	1	0.00594059	0.0178218	0.273267	1	0	GGATCGA	949	565	T	A
470	-	9	87	497	0
471	-	8	50	459	0
472	-	5	24	398	3
473	-	3	8	323	17
474	-	1	1	244	44
475	-	0	0	171	89
476	-	0	0	110	155
477	-	0	0	63	239
478	-	1	1	32	339
479	-	0	1	13	446
480	-	0	0	3	548
481	-	0	0	0	633
482	-	0	0	0	687
483	C	1	2	1	701	62	0.0271041	0.0156919	0.0114123	1	0.00142653	0.00285307	0.00142653	1	GATCGAA	1186	46	C	G
484	-	4	5	4	671
485	-	9	9	6	602
486	-	19	11	8	502
487	-	37	12	10	387
488	-	65	11	12	272
489	-	107	8	13	171
490	-	163	4	14	93
491	-	232	1	16	41
492	-	311	0	18	12
493	-	392	0	19	1
494	-	466	0	20	0
495	-	524	3	20	0
496	-	558	10	18	0
497	G	562	23	14	0	37	1	0.224199	0.0355872	0.00711744	1	0.0409253	0.024911	0	ATCGAAG	941	180	G	A
498	-	534	44	10	0
499	-	475	78	5	0
500	-	392	126	2	4
501	-	298	190	2	9
502	-	205	267	4	14
503	-	124	353	8	16
504	-	64	441	14	16
505	-	26	521	18	12
506	A	6	585	20	7	24	0.19375	1	0.03125	0.025	0.0102564	1	0.034188	0.0119658	TCGAAGT	1030	81	A	G
507	-	0	626	19	2
508	-	0	640	17	0
509	-	0	623	13	0
510	-	11	576	10	0
511	A	34	504	9	2	19	0.334375	1	0.0265625	0.0046875	0.0674603	1	0.0178571	0.00396825	CGAAGTC	832	301	A	G
512	-	75	412	8	3
513	-	135	313	8	3
514	-	214	216	7	2
515	-	303	132	6	1
516	-	395	68	5	0
517	-	481	27	4	0
518	-	549	5	4	0
519	-	593	0	6	1
520	G	609	0	9	4	62	1	0.044335	0.0689655	0.0114943	1	0	0.0147783	0.00656814	GAAGTCT	1038	68	G	T
521	-	593	0	14	6
522	-	548	1	24	7
523	-	480	1	42	7
524	-	396	0	73	5
525	-	305	0	119	2
526	-	217	0	181	0
527	-	140	1	253	0
528	-	79	1	329	0
529	-	36	1	398	1
530	-	11	1	451	3
531	T	0	0	478	2	54	0.165272	0.0146444	1	0.00627615	0	0	1	0.0041841	AAGTCTT	701	79	T	G
532	-	0	0	475	0
533	-	0	2	443	0
534	-	1	7	384	1
535	-	1	12	308	25
536	-	1	17	226	78
537	-	1	20	147	167
538	-	1	20	83	291
539	-	3	17	37	443
540	-	4	12	11	608
541	-	6	9	0	767
542	-	6	7	0	897
543	C	5	8	0	980	62	0.00598205	0.0159521	0.0189432	1	0.00510204	0.00816327	0	1	AGTCTTG	1441	90	C	T
544	-	4	11	0	1003
545	-	2	14	5	960
546	-	0	16	19	853
547	-	0	15	49	699
548	-	0	11	100	520
549	-	0	7	174	343
550	-	0	2	265	193
551	-	0	0	364	85
552	-	0	0	457	22
553	-	0	0	530	0
554	T	0	3	570	0	54	0	0.0140105	1	0.148862	0	0.00526316	1	0	GTCTTGC	848	97	T	C
555	-	0	6	571	2
556	-	0	8	535	9
557	-	0	8	472	11
558	-	1	7	398	8
559	-	2	5	334	5
560	-	4	2	297	3
561	-	5	0	299	4
562	-	4	0	341	7
563	-	2	0	416	11
564	-	0	0	508	16
565	-	0	1	597	19
566	-	0	0	663	22
567	T	1	0	693	22	62	0.002886	0.001443	1	0.031746	0.001443	0	1	0.031746	TCTTGCG	1001	20	T	G
568	-	2	0	680	20
569	-	1	0	623	17
570	-	0	1	533	12
571	-	0	5	423	8
572	-	5	11	308	4
573	-	40	17	202	1
574	-	112	21	115	0
575	-	233	21	54	0
576	-	402	19	18	0
577	-	608	14	1	0
578	-	830	8	0	0
579	-	1040	3	0	2
580	-	1212	0	1	2
581	-	1321	0	2	0
582	G	1352	0	0	0	47	1	0.00221893	0.00147929	0.0244083	1	0	0	0	CTTGCGC	1911	68	G	C
583	-	1301	0	0	0
584	-	1175	0	0	6
585	-	989	0	0	33
586	-	771	0	3	84
587	-	547	0	6	161
588	-	345	2	9	260
589	-	185	5	10	370
590	-	77	8	10	477
591	-	18	10	9	564
592	-	0	11	7	620
593	C	0	10	5	638	54	0.12069	0.0172414	0.015674	1	0	0.015674	0.00783699	1	TTGCGCT	844	19	C	G
594	-	1	8	5	614
595	-	3	4	6	553
596	-	0	1	8	463
597	-	0	0	10	357
598	-	4	0	11	249
599	-	29	0	12	152
600	-	77	2	11	77
601	-	145	4	9	28
602	-	227	5	6	3
603	-	314	5	3	0
604	-	395	4	1	0
605	-	460	2	0	0
606	G	501	1	0	0	47	1	0.00970874	0.00582524	0.0466019	1	0.00199601	0	0	TGCGCTG	728	56	G	C
607	-	515	0	0	0
608	-	499	0	1	4
609	-	456	0	2	24
610	-	389	0	2	68
611	-	309	0	1	143
612	-	224	0	0	248
613	-	145	1	0	378
614	-	81	3	0	521
615	-	37	4	0	659
616	-	11	6	1	771
617	C	0	7	1	839	62	0.0952941	0.00823529	0.00117647	1	0	0.00834327	0.0011919	1	GCGCTGG	1125	41	C	G
618	-	0	6	0	850
619	-	0	5	0	802
620	-	2	3	0	702
621	-	3	1	13	567
622	-	3	0	46	417
623	-	2	0	106	276
624	-	2	0	196	159
625	-	1	0	311	75
626	-	0	0	441	25
627	-	0	0	570	2
628	-	1	0	678	0
629	-	1	0	750	0
630	T	1	0	772	5	62	0.00129534	0	1	0.0194301	0.00129534	0	1	0.00647668	CGCTGGA	1054	23	T	C
631	-	0	0	741	10
632	-	0	0	663	13
633	-	1	0	549	15
634	-	17	0	418	16
635	-	58	0	289	17
636	-	130	0	176	17
637	-	238	0	91	16
638	-	376	0	37	15
639	-	532	0	8	14
640	-	685	1	0	13
641	-	814	2	0	13
642	G	898	2	0	11	62	1	0.0021645	0.00865801	0.0151515	1	0.00222717	0	0.0122494	GCTGGAT	1474	16	G	C
643	-	924	1	1	9
644	-	887	0	1	6
645	-	795	0	1	3
646	-	665	0	1	0
647	-	520	1	2	0
648	-	386	3	4	0
649	-	284	4	5	2
650	-	230	5	4	5
651	-	230	3	3	7
652	-	282	1	1	7
653	-	370	0	0	6
654	-	476	0	0	4
655	-	577	0	0	1
656	-	654	1	1	0
657	G	690	2	2	0	62	1	0.00289855	0.00434783	0.0144928	1	0.00289855	0.00289855	0	CTGGATT	1036	7	G	C
658	-	680	0	3	3
659	-	623	0	2	6
660	-	531	0	1	10
661	-	416	17	0	11
662	-	297	64	0	11
663	-	188	151	0	9
664	-	103	281	1	6
665	-	44	446	3	3
666	-	12	628	2	0
667	-	0	799	0	0
668	-	0	932	0	0
669	A	0	1006	1	0	43	0.011893	1	0.13776	0.00099108	0	1	0.000994036	0	TGGATTC	1598	199	A	T
670	-	2	1009	20	0
671	-	3	945	65	0
672	-	2	826	139	1
673	-	2	673	240	1
674	-	2	509	357	1
675	-	3	353	473	0
676	-	3	221	568	0
677	T	3	121	625	0	27	0.00473186	0.802839	1	0.00473186	0.0048	0.1936	1	0	GGATTCT	826	401	T	A
678	-	3	54	634	0
679	-	2	16	595	1
680	-	3	0	519	3
681	-	4	0	425	5
682	-	5	0	339	6
683	-	5	2	282	5
684	-	5	3	272	3
685	-	3	3	314	0
686	-	1	2	400	0
687	-	0	2	512	0
688	-	0	2	625	1
689	-	0	4	714	5
690	T	2	7	758	5	62	0.00659631	0.0197889	1	0.00659631	0.00263852	0.00923483	1	0.00659631	GATTCTG	956	15	T	A
691	-	4	11	747	1
692	-	5	14	681	0
693	-	5	15	572	0
694	-	4	16	438	21
695	-	2	15	301	81
696	-	0	12	180	186
697	-	0	9	88	338
698	-	0	5	31	523
699	-	0	3	4	719
700	-	1	1	0	898
701	-	1	0	0	1032
702	C	1	0	0	1099	62	0.000909918	0.00272975	0.0100091	1	0.000909918	0	0	1	ATTCTGA	1336	29	C	T
703	-	0	0	0	1087
704	-	0	0	1	996
705	-	0	0	11	842
706	-	1	2	40	648
707	-	2	5	94	447
708	-	4	8	175	268
709	-	4	10	279	132
710	-	3	10	393	46
711	-	1	8	504	5
712	-	0	5	592	0
713	T	0	2	641	0	59	0.00468019	0.0156006	1	0.0717629	0	0.00312012	1	0	TTCTGAT	811	41	T	C
714	-	0	0	641	4
715	-	2	0	590	5
716	-	3	0	497	3
717	-	0	4	379	0
718	-	0	9	257	0
719	-	0	14	150	0
720	-	15	15	71	5
721	-	62	13	23	9
722	-	147	8	1	12
723	-	272	2	0	12
724	-	431	0	0	11
725	-	607	0	2	8
726	-	777	1	2	6
727	-	914	5	1	4
728	G	998	5	0	3	59	1	0.00494071	0.00197628	0.00790514	1	0.00501002	0	0.00300601	TCTGATT	1503	9	G	A
729	-	1012	0	0	1
730	-	953	0	0	0
731	-	829	0	1	0
732	-	660	35	1	0
733	-	474	116	0	0
734	-	299	252	0	1
735	-	158	441	0	3
736	-	64	662	1	6
737	-	13	885	3	8
738	-	0	1075	3	10
739	-	0	1200	1	10
740	A	2	1242	0	9	59	0.010467	1	0.0507246	0.00805153	0.00161031	1	0	0.00724638	CTGATTC	1677	86	A	T
741	-	4	1195	0	6
742	-	3	1069	18	4
743	-	0	888	63	1
744	-	0	680	143	0
745	-	0	475	256	0
746	-	3	296	392	0
747	-	6	160	530	1
748	-	7	69	644	1
749	T	7	19	713	1	59	0.00970874	0.410541	1	0.00138696	0.00981767	0.026648	1	0.00140252	TGATTCG	900	95	T	A
750	-	5	0	721	0
751	-	3	0	667	0
752	-	2	0	564	0
753	-	1	1	435	1
754	-	1	2	312	3
755	-	0	0	225	4
756	-	0	0	195	4
757	-	0	0	230	2
758	-	0	0	324	0
759	-	2	1	455	0
760	-	4	3	595	0
761	-	5	6	712	1
762	T	6	10	778	5	62	0.00770218	0.0192555	1	0.00898588	0.00771208	0.0128535	1	0.00642674	GATTCGT	960	14	T	A
763	-	5	13	779	7
764	-	4	15	712	3
765	-	3	15	589	0
766	-	2	13	437	0
767	-	3	10	283	20
768	-	4	6	153	87
769	-	5	3	62	208
770	-	5	2	12	383
771	-	3	3	0	593
772	-	2	4	0	807
773	-	1	5	4	987
774	C	1	5	7	1098	62	0.00268336	0.00447227	0.00626118	1	0.000910747	0.00455373	0.00637523	1	ATTCGTT	1315	8	C	T
775	-	1	3	5	1118
776	-	2	1	0	1043
777	-	0	0	0	889
778	-	0	0	0	685
779	-	0	1	4	471
780	-	8	6	8	279
781	-	34	11	10	135
782	-	81	16	9	45
783	-	150	19	6	4
784	-	235	20	3	0
785	-	326	18	1	0
786	-	407	14	2	5
787	-	464	10	2	6
788	G	489	5	1	4	59	1	0.0368098	0.0184049	0.0122699	1	0.0102249	0.00204499	0.00817996	TTCGTTT	674	21	G	T
789	-	475	2	0	2
790	-	427	0	0	2
791	-	351	0	9	5
792	-	262	0	39	9
793	-	173	0	97	12
794	-	98	0	181	12
795	-	44	0	284	9
796	-	13	0	390	5
797	-	0	0	480	2
798	T	0	0	533	0	59	0.0816327	0.0111317	1	0.0166976	0	0	1	0	TCGTTTT	643	14	T	G
799	-	0	2	539	0
800	-	2	4	496	0
801	-	2	6	414	1
802	-	1	8	311	1
803	-	0	10	214	0
804	-	0	10	147	0
805	-	1	9	132	0
806	-	2	7	180	0
807	-	3	6	287	1
808	-	2	5	436	4
809	-	1	6	599	7
810	-	0	8	742	9
811	T	0	11	832	10	62	0.00235571	0.0153121	1	0.0117786	0	0.0132212	1	0.0120192	CGTTTTC	1008	14	T	A
812	-	0	13	849	9
813	-	0	13	787	7
814	-	0	12	663	4
815	-	0	10	507	1
816	-	0	7	358	0
817	-	1	6	256	0
818	-	3	5	223	0
819	-	4	5	269	0
820	-	6	5	377	0
821	-	7	5	519	0
822	-	7	3	656	0
823	-	7	2	753	0
824	T	7	0	786	0	62	0.00890585	0.00636132	1	0.00381679	0.00890585	0	1	0	GTTTTCG	942	6	T	G
825	-	6	0	747	0
826	-	5	0	646	1
827	-	4	1	509	3
828	-	2	3	372	4
829	-	1	5	272	4
830	-	0	7	235	2
831	-	0	7	274	0
832	-	0	5	380	0
833	-	0	3	527	0
834	-	0	1	677	1
835	-	0	0	790	6
836	T	0	0	834	8	62	0	0.00359712	1	0.00959233	0	0	1	0.00959233	TTTTCGA	987	8	T	C
837	-	0	0	798	4
838	-	0	2	687	0
839	-	0	2	529	0
840	-	0	2	357	19
841	-	1	2	204	88
842	-	1	1	92	216
843	-	1	0	26	403
844	-	0	0	0	631
845	-	0	0	0	864
846	-	0	2	3	1056
847	C	0	5	9	1167	62	0.0025641	0.0162393	0.00854701	1	0	0.00428449	0.00771208	1	TTTCGAC	1367	19	C	T
848	-	2	10	10	1170
849	-	3	15	9	1065
850	-	2	19	8	873
851	-	0	22	11	636
852	-	0	21	16	402
853	-	2	16	22	209
854	-	21	9	28	80
855	-	60	2	31	13
856	-	119	0	33	0
857	-	194	0	32	0
858	-	273	2	30	7
859	-	342	6	27	12
860	G	389	7	23	10	46	1	0.0173267	0.0792079	0.029703	1	0.0179949	0.059126	0.0257069	TTCGACG	654	27	G	C
861	-	404	1	19	7
862	-	386	0	13	7
863	-	338	0	7	11
864	-	271	33	3	17
865	-	196	116	1	22
866	-	125	256	1	23
867	-	68	447	4	21
868	-	29	666	8	16
869	-	7	878	11	11
870	-	0	1044	11	6
871	A	0	1132	10	1	62	0.0256184	1	0.00971731	0.024735	0	1	0.00883392	0.000883392	TCGACGT	1658	47	A	C
872	-	1	1125	7	0
873	-	5	1025	4	3
874	-	7	854	1	28
875	-	7	644	0	87
876	-	5	433	0	189
877	-	2	251	0	336
878	-	0	119	3	518
879	-	0	40	7	708
880	-	0	4	13	872
881	-	2	0	19	976
882	C	5	0	24	998	59	0.00501002	0.0400802	0.0280561	1	0.00501002	0	0.0240481	1	CGACGTC	1142	32	C	A
883	-	4	2	28	933
884	-	0	5	28	795
885	-	0	11	26	616
886	-	0	23	21	432
887	-	24	43	14	273
888	-	80	67	7	160
889	-	170	90	2	97
890	-	287	106	0	75
891	-	413	112	0	82
892	-	523	107	0	101
893	-	591	94	0	122
894	G	603	75	0	138	56	1	0.185738	0.0414594	0.266998	1	0.124378	0	0.228856	GACGTCA	971	170	G	C
895	-	556	55	0	149
896	-	462	36	6	156
897	-	343	21	25	161
898	-	223	10	64	164
899	-	122	3	131	166
900	-	52	1	226	164
901	-	13	2	346	161
902	-	0	5	476	155
903	-	0	9	598	148
904	-	2	12	689	139
905	T	3	14	732	128	50	0.00409836	0.0191257	1	0.211749	0.00409836	0.0191257	1	0.174863	ACGTCAC	850	166	T	C
906	-	2	14	717	112
907	-	0	13	647	95
908	-	0	11	534	82
909	-	0	8	400	82
910	-	3	6	267	111
911	-	10	3	156	183
912	-	17	2	78	306
913	-	23	1	34	476
914	-	25	0	20	676
915	-	24	1	25	877
916	-	20	2	41	1040
917	C	14	5	59	1131	59	0.0221043	0.0450928	0.0884173	1	0.0123784	0.00442087	0.0521662	1	CGTCACA	1260	112	C	T
918	-	8	12	76	1129
919	-	4	26	89	1031
920	-	1	51	100	856
921	-	0	90	108	638
922	-	0	143	116	419
923	-	0	210	124	234
924	-	0	283	130	105
925	-	0	353	136	32
926	-	0	407	141	4
927	A	0	434	144	0	39	0.00691244	1	0.345622	0.241935	0	1	0.331797	0	GTCACAA	645	141	A	T
928	-	0	427	147	0
929	-	2	386	149	0
930	-	3	319	150	13
931	-	5	238	152	57
932	-	6	158	156	151
933	-	7	91	160	299
934	-	7	44	164	492
935	-	7	17	169	700
936	-	6	4	174	886
937	-	5	0	177	1011
938	C	4	0	178	1048	56	0.00667939	0.0677481	0.169847	1	0.00381679	0	0.169847	1	TCACAAC	1146	170	C	T
939	-	4	6	178	987
940	-	5	27	177	843
941	-	7	71	174	646
942	-	11	146	170	435
943	-	15	250	165	248
944	-	18	374	159	110
945	-	20	497	152	29
946	-	21	595	145	0
947	A	20	646	138	0	46	0.0325077	1	0.24613	0.170279	0.0309598	1	0.213622	0	CACAACC	676	151	A	T
948	-	17	640	133	6
949	-	14	578	128	18
950	-	11	481	123	26
951	-	9	378	116	30
952	-	8	303	109	31
953	-	8	279	99	31
954	-	8	315	87	28
955	-	9	399	74	24
956	-	10	504	62	19
957	-	10	599	52	14
958	A	11	655	43	12	49	0.0290076	1	0.112977	0.0366412	0.0167939	1	0.0656489	0.0183206	ACAACCT	697	73	A	T
959	-	13	655	37	11
960	-	15	600	32	9
961	-	19	505	29	3
962	-	22	390	26	0
963	-	25	277	24	0
964	-	27	180	21	24
965	-	26	107	17	93
966	-	23	59	13	217
967	-	19	30	10	395
968	-	16	17	7	605
969	-	15	13	6	813
970	-	17	15	6	976
971	C	20	20	7	1057	59	0.0274361	0.0283822	0.00946074	1	0.0189215	0.0189215	0.00662252	1	CAACCTT	1167	38	C	A
972	-	24	25	8	1037
973	-	27	29	9	918
974	-	29	30	10	730
975	-	29	29	11	520
976	-	27	27	11	345
977	-	26	26	10	255
978	-	26	25	8	281
979	-	26	25	5	427
980	-	27	25	2	663
981	-	28	25	1	937
982	-	28	23	3	1180
983	C	28	20	6	1334	62	0.0235814	0.018423	0.00589536	1	0.0209895	0.0149925	0.00449775	1	AACCTTT	1505	33	C	G
984	-	29	17	8	1357
985	-	30	15	6	1244
986	-	32	13	0	1021
987	-	34	11	0	741
988	-	37	9	2	462
989	-	39	8	38	235
990	-	41	7	116	84
991	-	43	6	245	9
992	-	44	7	417	0
993	-	44	8	611	0
994	-	45	10	794	13
995	-	44	12	930	19
996	T	43	12	988	17	62	0.0455466	0.0121457	1	0.0192308	0.0435223	0.0121457	1	0.0172065	ACCTTTT	1078	38	T	G
997	-	41	10	951	12
998	-	38	8	825	10
999	-	34	6	634	12
1000	-	30	5	417	18
1001	-	26	6	225	22
1002	-	22	8	104	23
1003	-	19	10	87	20
1004	-	18	12	189	15
1005	-	19	12	394	11
1006	-	21	11	665	8
1007	-	24	10	947	8
1008	-	26	8	1178	8
1009	T	27	6	1305	8	62	0.0206897	0.00996169	1	0.00613027	0.0206897	0.0045977	1	0.00613027	CCTTTTG	1431	21	T	G
1010	-	27	7	1300	7
1011	-	25	9	1161	5
1012	-	23	13	918	2
1013	-	20	17	626	0
1014	-	17	21	350	0
1015	-	15	22	148	0
1016	-	13	21	63	0
1017	-	12	17	107	0
1018	-	10	12	265	0
1019	-	8	8	495	0
1020	-	6	5	742	2
1021	-	4	5	948	5
1022	T	2	8	1068	8	62	0.00743494	0.0130112	1	0.00929368	0.00187266	0.00749064	1	0.00749064	CTTTTGC	1185	10	T	A
1023	-	0	11	1076	10
1024	-	0	14	972	10
1025	-	0	14	782	9
1026	-	0	13	553	6
1027	-	2	10	339	3
1028	-	5	6	192	0
1029	-	6	3	149	0
1030	-	6	2	220	0
1031	-	2	1	392	0
1032	-	0	1	621	1
1033	-	0	2	853	1
1034	-	0	1	1032	1
1035	T	3	1	1113	0	62	0.0116801	0.00179695	1	0.00179695	0.00269542	0.000898473	1	0	TTTTGCA	1224	4	T	G	0.015274
1036	-	10	0	1079	0
1037	-	13	0	939	0
1038	-	7	0	729	2
1039	-	0	0	495	3
1040	-	0	0	284	4
1041	-	22	0	128	3
1042	-	112	0	36	0
1043	-	278	0	0	0
1044	-	514	0	0	0
1045	-	792	1	3	0
1046	-	1062	3	10	3
1047	-	1272	6	9	7
1048	G	1376	9	3	7	59	1	0.00726744	0.00726744	0.00508721	1	0.0065407	0.00218023	0.00508721	TTTGCAC	1442	23	G	C	0.0196221
1049	-	1353	10	0	1
1050	-	1209	9	0	0
1051	-	977	6	0	0
1052	-	706	2	1	35
1053	-	445	0	4	118
1054	-	235	0	5	255
1055	-	93	0	3	439
1056	-	19	4	1	643
1057	-	0	7	0	828
1058	-	0	5	0	956
1059	C	4	0	2	996	62	0.0190763	0.0361446	0.0060241	1	0.00401606	0	0.00200803	1	TTGCACG	1052	72	C	A	0.061245
1060	-	8	0	4	938
1061	-	5	1	5	794
1062	-	0	36	6	596
1063	-	0	108	5	387
1064	-	2	218	4	208
1065	-	8	356	3	82
1066	-	14	498	2	17
1067	-	17	616	1	0
1068	A	16	685	0	0	59	0.0246377	1	0.00434783	0.118841	0.0233577	1	0	0	TGCACGC	679	91	A	C	0.147826
1069	-	14	690	0	3
1070	-	11	632	0	0
1071	-	11	523	0	0
1072	-	12	388	0	17
1073	-	13	252	3	89
1074	-	12	139	8	226
1075	-	8	59	13	422
1076	-	4	15	17	647
1077	-	0	0	19	858
1078	-	0	0	18	1006
1079	C	2	1	15	1059	59	0.00472144	0.0141643	0.0179415	1	0.00188857	0.000944287	0.0141643	1	GCACGCA	1113	32	C	A	0.0368272
1080	-	5	4	12	1006
1081	-	4	2	10	861
1082	-	0	0	10	660
1083	-	0	0	11	446
1084	-	1	1	15	258
1085	-	33	6	18	119
1086	-	101	12	22	36
1087	-	210	17	24	0
1088	-	351	19	25	0
1089	-	503	18	24	0
1090	-	639	14	20	8
1091	-	729	10	16	13
1092	G	753	7	10	11	62	1	0.0239044	0.0318725	0.0172643	1	0.00929615	0.0132802	0.0146082	CACGCAG	754	16	G	T	0.0730412
1093	-	706	5	5	3
1094	-	598	4	1	0
1095	-	452	3	0	0
1096	-	299	2	0	18
1097	-	165	0	2	91
1098	-	70	0	5	224
1099	-	16	0	8	415
1100	-	0	0	11	643
1101	-	0	2	13	866
1102	-	3	5	15	1039
1103	C	7	6	16	1119	62	0.00625559	0.00536193	0.0151921	1	0.00625559	0.00536193	0.0142985	1	ACGCAGA	1179	29	C	A	0.0268097
1104	-	6	2	17	1089
1105	-	2	0	17	954
1106	-	0	0	16	745
1107	-	0	18	14	511
1108	-	0	71	13	296
1109	-	1	162	13	134
1110	-	3	284	15	37
1111	-	4	420	18	0
1112	-	4	541	21	0
1113	-	4	621	25	4
1114	A	4	642	26	14	59	0.00623053	1	0.0404984	0.0264798	0.00623053	1	0.0404984	0.0218069	CGCAGAG	631	39	A	C	0.0732087
1115	-	2	598	26	17
1116	-	0	502	24	13
1117	-	0	376	21	8
1118	-	0	248	20	4
1119	-	14	140	19	3
1120	-	44	64	20	3
1121	-	93	19	21	4
1122	-	161	0	22	4
1123	-	238	0	22	3
1124	-	313	0	21	1
1125	-	370	0	20	0
1126	G	397	7	18	0	62	1	0.0302267	0.0554156	0.00755668	1	0.0176322	0.0453401	0	GCAGAGT	358	19	G	T	0.093199
1127	-	386	12	16	0
1128	-	340	11	13	0
1129	-	269	1	9	0
1130	-	188	0	5	0
1131	-	112	0	2	0
1132	-	53	52	0	0
1133	-	16	188	0	2
1134	-	0	420	0	7
1135	-	0	738	2	12
1136	-	0	1102	6	18
1137	-	4	1448	9	23
1138	-	8	1704	11	25
1139	A	9	1815	12	23	62	0.00495868	1	0.00716253	0.0137741	0.00495868	1	0.00661157	0.0126722	CAGAGTT	1866	18	A	C	0.0258953
1140	-	4	1755	12	18
1141	-	0	1535	12	11
1142	-	0	1206	13	4
1143	-	9	836	13	0
1144	-	58	496	12	0
1145	-	152	234	10	1
1146	-	291	73	5	5
1147	-	461	0	0	8
1148	-	633	0	0	10
1149	-	773	1	0	10
1150	G	849	14	4	8	62	1	0.0176678	0.0117786	0.0117786	1	0.01649	0.00471143	0.00942285	AGAGTTC	865	12	G	A	0.041225
1151	-	843	15	9	5
1152	-	755	7	10	2
1153	-	607	0	4	0
1154	-	431	0	0	0
1155	-	262	0	0	0
1156	-	128	5	26	0
1157	-	42	12	97	1
1158	-	2	17	218	2
1159	-	0	17	377	1
1160	-	0	14	546	1
1161	-	8	12	689	0
1162	T	10	11	767	0	62	0.0130378	0.0286832	1	0.00260756	0.0130378	0.0143416	1	0	GAGTTCG	839	20	T	A	0.0443286
1163	-	8	13	759	0
1164	-	4	18	664	0
1165	-	2	22	508	2
1166	-	3	25	333	4
1167	-	5	25	190	6
1168	-	8	23	124	5
1169	-	9	20	158	2
1170	-	7	19	291	0
1171	-	5	20	493	0
1172	-	2	22	713	0
1173	-	0	24	893	4
1174	T	0	25	986	13	62	0.00507099	0.025355	1	0.0172414	0	0.025355	1	0.0131846	AGTTCGA	1079	19	T	A	0.0476673
1175	-	0	23	968	17
1176	-	0	18	846	10
1177	-	0	12	652	0
1178	-	2	5	434	0
1179	-	4	1	239	17
1180	-	4	0	98	109
1181	-	4	0	20	280
1182	-	1	2	0	521
1183	-	0	4	0	794
1184	-	0	4	7	1040
1185	C	0	3	13	1199	62	0.00568643	0.00324939	0.0105605	1	0	0.00250209	0.0108424	1	GTTCGAC	1345	21	C	T	0.0194963
1186	-	2	1	11	1231
1187	-	6	0	6	1126
1188	-	7	0	4	914
1189	-	2	0	8	648
1190	-	0	2	17	389
1191	-	0	4	27	184
1192	-	19	5	34	56
1193	-	77	4	37	0
1194	-	176	0	34	0
1195	-	309	0	27	3
1196	-	457	0	18	13
1197	-	591	0	10	13
1198	-	682	5	4	6
1199	G	709	11	1	0	62	1	0.0155148	0.0253879	0.0183357	1	0.0155148	0.00141044	0	TTCGACT	706	18	G	C	0.0592384
1200	-	665	11	0	0
1201	-	562	2	2	2
1202	-	424	0	5	10
1203	-	279	0	8	16
1204	-	154	44	10	17
1205	-	65	151	10	12
1206	-	15	327	9	6
1207	-	0	556	6	3
1208	-	0	802	3	6
1209	-	3	1013	0	10
1210	A	6	1138	0	11	62	0.0052356	1	0.0052356	0.0095986	0.00527241	1	0	0.00966608	TCGACTA	1227	18	A	C	0.0200698
1211	-	5	1146	0	4
1212	-	1	1035	1	0
1213	-	0	833	3	0
1214	-	0	588	4	37
1215	-	0	353	4	139
1216	-	4	168	2	312
1217	-	9	52	0	543
1218	-	12	0	0	794
1219	-	12	0	0	1011
1220	C	10	0	2	1140	59	0.0104621	0.0453357	0.00959024	1	0.00877193	0	0.00175439	1	CGACTAA	1257	56	C	A	0.065388
1221	-	7	10	8	1147
1222	-	3	12	11	1032
1223	-	1	8	7	822
1224	-	0	2	0	571
1225	-	0	0	0	333
1226	-	0	0	12	150
1227	-	0	0	76	40
1228	-	0	0	200	0
1229	-	0	0	377	0
1230	-	0	2	585	5
1231	-	1	8	783	16
1232	-	4	12	926	16
1233	T	9	10	978	10	62	0.0194274	0.0122699	1	0.0163599	0.00920245	0.0102249	1	0.0102249	GACTAAT	1085	33	T	A	0.0480573
1234	-	14	1	927	2
1235	-	18	0	786	0
1236	-	19	3	589	2
1237	-	17	57	382	8
1238	-	13	174	204	14
1239	-	8	362	80	18
1240	-	3	604	14	18
1241	-	0	860	0	16
1242	-	0	1077	0	12
1243	A	0	1201	6	8	62	0.00249792	1	0.011657	0.0149875	0	1	0.00499584	0.00666112	ACTAATA	1287	22	A	T	0.0291424
1244	-	1	1200	10	4
1245	-	2	1070	7	1
1246	-	3	842	2	0
1247	-	3	574	0	0
1248	-	3	333	0	1
1249	-	3	178	1	3
1250	-	2	140	3	7
1251	-	1	216	3	10
1252	-	0	373	2	12
1253	-	0	553	0	12
1254	-	0	701	1	10
1255	A	0	772	4	7	62	0	1	0.00647668	0.015544	0	1	0.00518135	0.00906736	CTAATAG	808	14	A	T	0.0220207
1256	-	0	750	5	5
1257	-	0	645	3	3
1258	-	0	489	0	2
1259	-	0	322	0	2
1260	-	0	176	12	2
1261	-	0	71	57	2
1262	-	0	13	142	1
1263	-	0	0	262	0
1264	-	0	0	402	0
1265	-	0	8	532	0
1266	-	0	20	622	0
1267	T	0	22	646	1	62	0	0.0340557	1	0.00464396	0	0.0340557	1	0.00154799	TAATAGA	711	14	T	A	0.0386997
1268	-	0	13	599	2
1269	-	0	0	490	3
1270	-	0	0	350	2
1271	-	1	6	209	1
1272	-	2	82	97	0
1273	-	1	231	27	0
1274	-	0	449	0	0
1275	-	0	703	0	3
1276	-	0	942	2	8
1277	-	0	1108	10	12
1278	A	1	1158	10	15	59	0.00431779	1	0.00863558	0.0129534	0.000863558	1	0.00863558	0.0129534	AATAGAA	1268	14	A	T	0.0259067
1279	-	4	1077	6	15
1280	-	5	888	0	12
1281	-	2	639	0	7
1282	-	0	391	0	3
1283	-	0	190	0	1
1284	-	8	62	2	3
1285	-	42	3	4	7
1286	-	103	0	5	11
1287	-	190	0	6	14
1288	-	288	3	7	15
1289	-	380	4	8	12
1290	-	443	2	9	8
1291	G	462	2	9	4	62	1	0.00865801	0.0194805	0.0324675	1	0.004329	0.0194805	0.00865801	ATAGAAC	444	13	G	C	0.0606061
1292	-	431	4	7	1
1293	-	359	3	5	0
1294	-	263	0	2	0
1295	-	165	0	0	0
1296	-	83	6	0	1
1297	-	28	67	0	1
1298	-	1	200	4	1
1299	-	0	406	8	1
1300	-	0	663	13	0
1301	-	7	921	16	0
1302	-	10	1118	17	0
1303	A	9	1202	14	0	62	0.00831947	1	0.0141431	0.00332779	0.00748752	1	0.0116473	0	TAGAACT	1326	15	A	G	0.0257903
1304	-	6	1149	10	0
1305	-	2	974	5	2
1306	-	0	726	2	4
1307	-	0	475	0	5
1308	-	0	291	0	4
1309	-	0	221	0	0
1310	-	2	277	1	0
1311	-	5	436	2	0
1312	-	7	645	2	0
1313	-	9	837	2	5
1314	A	9	956	2	13	62	0.00930714	1	0.00310238	0.0155119	0.00941423	1	0.00209205	0.0135983	AGAACTG	1075	11	A	C	0.0279214
1315	-	8	967	1	15
1316	-	6	869	2	7
1317	-	3	689	3	0
1318	-	1	474	5	0
1319	-	0	273	5	24
1320	-	0	120	3	113
1321	-	0	30	0	268
1322	-	0	0	0	473
1323	-	0	0	0	691
1324	-	0	7	0	870
1325	C	0	14	9	964	62	0.00207469	0.0145228	0.0165975	1	0	0.0145228	0.0093361	1	GAACTGA	1072	18	C	A	0.033195
1326	-	0	13	16	947
1327	-	0	5	14	825
1328	-	2	0	2	630
1329	-	4	0	0	412
1330	-	6	0	0	218
1331	-	5	3	56	81
1332	-	2	8	186	8
1333	-	0	10	390	0
1334	-	0	10	641	1
1335	-	0	7	888	21
1336	-	10	3	1071	34
1337	T	25	1	1140	35	62	0.0324561	0.00877193	1	0.0307018	0.0219298	0.000877193	1	0.0307018	AACTGAC	1344	27	T	C	0.0719298
1338	-	37	0	1075	27
1339	-	37	0	894	15
1340	-	21	0	646	5
1341	-	0	1	393	0
1342	-	0	2	186	0
1343	-	29	3	54	1
1344	-	153	4	0	4
1345	-	376	5	0	8
1346	-	683	6	3	11
1347	-	1025	8	16	12
1348	-	1331	13	18	11
1349	G	1529	21	11	9	59	1	0.0235819	0.0114723	0.00764818	1	0.0137345	0.00719424	0.0058862	ACTGACC	1760	25	G	A	0.0427024
1350	-	1569	30	1	6
1351	-	1439	37	0	3
1352	-	1174	34	0	1
1353	-	840	19	0	1
1354	-	510	0	3	1
1355	-	247	0	5	2
1356	-	78	13	4	3
1357	-	0	112	4	4
1358	-	0	295	6	4
1359	-	1	549	10	5
1360	-	16	832	15	8
1361	-	19	1083	19	13
1362	A	11	1240	20	17	59	0.0150435	1	0.0158353	0.01346	0.00887097	1	0.016129	0.0137097	CTGACCG	1447	14	A	C	0.0443389
1363	-	0	1263	17	17
1364	-	0	1146	12	9
1365	-	0	923	6	0
1366	-	2	648	1	0
1367	-	9	383	0	15
1368	-	15	175	0	80
1369	-	17	46	1	195
1370	-	18	0	5	350
1371	-	18	0	8	518
1372	-	19	25	11	658
1373	C	20	54	12	732	43	0.0273224	0.0928962	0.0163934	1	0.0273224	0.0737705	0.0163934	1	TGACCGA	844	58	C	A	0.136612	0.0492428
1374	-	19	68	11	716
1375	-	16	65	8	612
1376	-	10	48	5	447
1377	-	3	26	2	266
1378	-	0	8	0	118
1379	-	1	0	0	44
1380	-	17	1	0	61
1381	-	49	11	1	160
1382	-	96	24	3	311
1383	-	150	34	5	471
1384	-	199	38	8	598
1385	C	230	35	10	660	38	0.351515	0.0575758	0.0151515	1	0.348485	0.0530303	0.0151515	1	GACCGAA	775	237	C	G	0.424242
1386	-	232	26	10	646
1387	-	202	16	9	564
1388	-	148	7	6	436
1389	-	84	0	2	294
1390	-	34	0	0	166
1391	-	18	0	0	72
1392	-	52	10	4	17
1393	-	140	29	16	0
1394	-	272	59	33	4
1395	-	424	94	50	21
1396	-	567	128	64	37
1397	-	667	153	68	47
1398	G	703	159	63	48	36	1	0.226174	0.0967283	0.0682788	1	0.226174	0.0896159	0.0682788	ACCGAAG	795	174	G	A	0.391181
1399	-	664	142	49	42
1400	-	563	103	30	33
1401	-	421	52	11	24
1402	-	272	7	0	18
1403	-	143	0	0	18
1404	-	53	18	3	23
1405	-	5	107	18	33
1406	-	0	255	37	45
1407	-	0	441	53	54
1408	-	15	628	63	59
1409	-	27	775	62	56
1410	A	31	846	52	47	48	0.036643	1	0.0744681	0.06974	0.036643	1	0.0614657	0.0555556	CCGAAGG	1008	51	A	C	0.180851
1411	-	29	824	37	34
1412	-	22	716	20	23
1413	-	14	553	7	16
1414	-	7	381	0	18
1415	-	5	244	0	27
1416	-	10	175	0	40
1417	-	20	185	3	55
1418	-	34	261	9	67
1419	-	49	371	16	72
1420	-	59	475	23	69
1421	A	60	541	29	58	28	0.109689	1	0.0566728	0.131627	0.110906	1	0.0536044	0.107209	CGAAGGA	678	66	A	C	0.297989
1422	-	52	547	31	41
1423	-	34	492	28	24
1424	-	14	391	20	12
1425	-	0	271	11	10
1426	-	2	158	3	23
1427	-	31	72	0	51
1428	-	92	20	2	91
1429	-	183	0	9	135
1430	-	294	1	18	172
1431	-	406	9	24	193
1432	-	494	16	26	192
1433	G	535	17	23	169	28	1	0.0317757	0.0485981	0.360748	1	0.0317757	0.0429907	0.315888	GAAGGAA	626	212	G	C	0.441121
1434	-	515	13	15	129
1435	-	434	7	7	84
1436	-	315	1	0	42
1437	-	193	0	0	14
1438	-	112	0	3	2
1439	-	110	2	15	6
1440	-	206	11	32	19
1441	-	392	28	51	34
1442	-	630	50	67	45
1443	-	866	75	76	47
1444	-	1040	98	75	41
1445	G	1108	112	65	29	50	1	0.101083	0.0685921	0.0424188	1	0.101083	0.0586643	0.0261733	AAGGAAC	1364	119	G	A	0.212094
1446	-	1053	110	46	16
1447	-	892	91	24	6
1448	-	666	58	3	0
1449	-	427	21	0	0
1450	-	224	0	1	0
1451	-	83	0	30	2
1452	-	10	49	81	3
1453	-	0	151	144	2
1454	-	1	301	207	2
1455	-	20	475	251	2
1456	-	35	641	266	3
1457	-	41	760	244	5
1458	A	40	802	193	6	38	0.0511222	1	0.331671	0.0074813	0.0498753	1	0.240648	0.0074813	AGGAACG	1002	302	A	T	0.390274
1459	-	35	756	125	5
1460	-	29	634	59	1
1461	-	25	471	10	0
1462	-	23	314	0	0
1463	-	24	205	3	9
1464	-	27	170	42	29
1465	-	32	210	96	58
1466	-	38	302	148	87
1467	-	43	408	183	107
1468	-	45	488	192	107
1469	A	45	514	172	85	27	0.0875486	1	0.373541	0.208171	0.0875486	1	0.33463	0.16537	GGAACGT	648	210	A	T	0.669261
1470	-	43	476	133	45
1471	-	41	388	85	5
1472	-	41	274	42	0
1473	-	43	165	12	16
1474	-	50	87	0	102
1475	-	59	52	0	243
1476	-	71	56	1	414
1477	-	83	86	9	576
1478	-	93	122	16	688
1479	C	97	147	20	721	36	0.134535	0.209431	0.0277393	1	0.134535	0.203883	0.0277393	1	GAACGTT	957	161	C	A	0.371706
1480	-	91	151	20	665
1481	-	74	132	16	538
1482	-	48	98	9	374
1483	-	18	59	2	215
1484	-	0	26	0	96
1485	-	0	5	8	36
1486	-	38	0	29	34
1487	-	117	0	62	73
1488	-	229	7	99	127
1489	-	356	14	133	173
1490	-	471	17	153	194
1491	-	550	15	153	185
1492	G	572	11	132	151	23	1	0.0297203	0.267483	0.339161	1	0.0192308	0.230769	0.263986	AACGTTA	700	245	G	C	0.636364
1493	-	534	6	92	105
1494	-	445	2	44	60
1495	-	327	0	2	26
1496	-	207	0	0	6
1497	-	106	0	19	0
1498	-	37	2	112	1
1499	-	4	6	265	4
1500	-	0	10	457	5
1501	-	9	15	651	4
1502	-	24	19	800	2
1503	T	35	21	863	0	40	0.0451912	0.0243337	1	0.00579374	0.0405562	0.0243337	1	0	ACGTTAC	1100	37	T	G	0.0753187
1504	-	39	19	819	0
1505	-	36	15	675	0
1506	-	28	8	467	0
1507	-	19	2	248	0
1508	-	11	0	75	0
1509	-	6	2	0	1
1510	-	3	12	22	8
1511	-	2	27	152	22
1512	-	3	44	346	42
1513	-	4	58	551	61
1514	-	5	66	715	74
1515	T	6	63	797	76	34	0.00752823	0.0828105	1	0.0953576	0.00752823	0.0790464	1	0.0953576	CGTTACT	1011	69	T	C	0.185696
1516	-	6	49	779	64
1517	-	6	28	673	42
1518	-	5	8	509	17
1519	-	3	1	330	0
1520	-	0	18	174	2
1521	-	0	70	64	29
1522	-	0	156	7	83
1523	-	3	268	0	155
1524	-	9	385	1	230
1525	-	18	482	15	287
1526	A	26	536	23	309	23	0.0578358	1	0.0429104	0.576493	0.0485075	1	0.0429104	0.576493	GTTACTT	695	398	A	C	0.677239
1527	-	31	533	22	287
1528	-	31	473	14	225
1529	-	26	371	3	144
1530	-	17	251	0	74
1531	-	8	139	0	48
1532	-	3	55	11	88
1533	-	4	7	33	198
1534	-	14	0	62	358
1535	-	32	0	92	530
1536	-	53	19	117	669
1537	C	73	40	129	738	34	0.123306	0.0853659	0.174797	1	0.098916	0.0542005	0.174797	1	TTACTTC	996	153	C	T	0.383469
1538	-	88	55	125	718
1539	-	91	63	104	618
1540	-	84	62	70	465
1541	-	68	54	30	297
1542	-	46	40	0	152
1543	-	26	25	0	52
1544	-	10	14	28	2
1545	-	1	11	119	0
1546	-	0	21	264	3
1547	-	0	43	445	21
1548	-	2	73	626	33
1549	-	4	104	766	37
1550	T	5	130	827	33	34	0.00604595	0.174123	1	0.04474	0.00604595	0.157195	1	0.0399033	TACTTCG	1083	152	T	A	0.224909
1551	-	5	144	788	25
1552	-	4	143	654	15
1553	-	3	126	456	6
1554	-	1	99	245	1
1555	-	0	67	76	1
1556	-	0	38	0	10
1557	-	0	15	31	30
1558	-	2	2	175	63
1559	-	6	0	392	104
1560	-	11	0	628	146
1561	-	16	4	822	180
1562	T	18	7	925	196	50	0.0194595	0.00756757	1	0.211892	0.0194595	0.00756757	1	0.211892	ACTTCGA	1244	263	T	C	0.238919
1563	-	18	7	914	187
1564	-	16	5	796	151
1565	-	13	1	606	95
1566	-	11	0	393	34
1567	-	12	0	206	0
1568	-	16	5	73	0
1569	-	22	15	5	65
1570	-	31	25	0	211
1571	-	41	33	5	416
1572	-	50	36	29	644
1573	-	57	33	45	845
1574	C	59	26	47	968	48	0.0600815	0.0366599	0.0478615	1	0.0609504	0.0268595	0.0485537	1	CTTCGAT	1408	54	C	G	0.144603
1575	-	55	17	36	982
1576	-	44	8	20	885
1577	-	27	0	6	704
1578	-	8	0	0	486
1579	-	0	0	3	283
1580	-	0	12	15	132
1581	-	28	39	32	51
1582	-	83	79	49	32
1583	-	161	127	60	53
1584	-	246	175	63	86
1585	-	321	209	56	107
1586	G	368	222	43	106	23	1	0.593583	0.168449	0.286096	1	0.603261	0.116848	0.288043	TTCGATC	452	278	G	A	1.04813
1587	-	374	207	27	82
1588	-	339	167	14	48
1589	-	272	112	3	15
1590	-	190	55	0	0
1591	-	111	14	0	3
1592	-	50	4	4	30
1593	-	13	37	18	70
1594	-	0	116	40	113
1595	-	0	238	67	147
1596	-	8	383	93	161
1597	-	16	529	111	153
1598	-	18	648	114	126
1599	A	16	715	99	87	43	0.0250696	1	0.158774	0.224234	0.0223776	1	0.138462	0.121678	TCGATCA	984	183	A	C	0.408078
1600	-	11	718	68	48
1601	-	5	657	30	16
1602	-	1	548	0	0
1603	-	0	416	0	0
1604	-	0	287	26	10
1605	-	0	181	105	33
1606	-	2	109	224	61
1607	-	4	69	364	89
1608	-	7	51	497	112
1609	-	10	43	592	125
1610	T	11	35	626	122	39	0.0175719	0.110224	1	0.199681	0.0175719	0.0559105	1	0.194888	CGATCAC	868	158	T	C	0.327476
1611	-	10	24	593	103
1612	-	7	12	504	70
1613	-	3	4	385	30
1614	-	0	8	267	0
1615	-	0	24	175	0
1616	-	2	52	122	37
1617	-	7	85	104	132
1618	-	13	113	109	277
1619	-	16	129	117	450
1620	-	17	127	115	617
1621	-	15	105	96	739
1622	C	10	69	65	786	46	0.0216285	0.164122	0.148855	1	0.0127226	0.0877863	0.0826972	1	GATCACA	1126	150	C	A	0.334606
1623	-	5	29	31	745
1624	-	1	0	5	629
1625	-	0	0	0	468
1626	-	0	32	4	304
1627	-	0	116	29	171
1628	-	2	241	61	90
1629	-	5	389	91	63
1630	-	10	529	109	74
1631	-	15	631	112	98
1632	A	20	668	97	112	34	0.0329341	1	0.167665	0.167665	0.0299401	1	0.14521	0.167665	ATCACAT	914	147	A	C	0.368263
1633	-	22	633	69	102
1634	-	20	535	37	68
1635	-	15	399	9	24
1636	-	9	261	0	0
1637	-	3	149	2	0
1638	-	1	84	29	54
1639	-	4	67	72	164
1640	-	11	83	120	312
1641	-	21	111	162	467
1642	-	30	130	186	596
1643	C	34	124	186	666	34	0.0510511	0.195195	0.279279	1	0.0510511	0.186186	0.279279	1	TCACATA	949	223	C	T	0.525526
1644	-	32	93	162	662
1645	-	26	49	120	585
1646	-	17	9	73	457
1647	-	9	0	31	310
1648	-	3	26	4	177
1649	-	0	103	0	80
1650	-	0	218	11	30
1651	-	0	352	40	21
1652	-	0	475	78	39
1653	-	0	560	113	65
1654	A	2	584	135	83	27	0.0239726	1	0.234589	0.14726	0.00342466	1	0.231164	0.142123	CACATAT	777	173	A	T	0.405822
1655	-	6	543	137	86
1656	-	10	446	114	74
1657	-	14	317	72	53
1658	-	14	186	25	36
1659	-	11	79	0	32
1660	-	6	13	5	47
1661	-	2	0	69	83
1662	-	1	2	191	134
1663	-	6	33	351	190
1664	-	17	68	517	237
1665	-	31	91	648	263
1666	T	44	94	708	261	36	0.0734463	0.132768	1	0.371469	0.0621469	0.132768	1	0.368644	ACATATA	992	347	T	C	0.577684
1667	-	52	77	681	230
1668	-	52	44	573	177
1669	-	45	9	414	115
1670	-	34	0	243	58
1671	-	21	3	101	22
1672	-	10	63	14	14
1673	-	3	171	0	36
1674	-	0	313	16	82
1675	-	0	461	74	137
1676	-	0	583	136	187
1677	A	1	648	180	217	34	0.0123457	1	0.294753	0.341049	0.00154321	1	0.277778	0.334877	CATATAC	892	287	A	T	0.648148
1678	-	3	640	191	221
1679	-	6	562	167	198
1680	-	8	434	113	154
1681	-	9	288	48	102
1682	-	8	154	0	54
1683	-	6	55	0	19
1684	-	3	1	47	0
1685	-	0	0	180	0
1686	-	0	10	374	3
1687	-	0	47	595	14
1688	-	4	84	792	24
1689	T	9	109	916	30	45	0.0235546	0.120985	1	0.0321199	0.00982533	0.118996	1	0.0327511	ATATACC	1343	145	T	A	0.17666
1690	-	15	113	934	30
1691	-	20	94	844	25
1692	-	22	58	669	16
1693	-	21	18	455	6
1694	-	17	0	251	0
1695	-	11	9	95	0
1696	-	5	72	6	14
1697	-	1	183	0	41
1698	-	0	326	6	81
1699	-	0	468	61	124
1700	-	3	575	126	159
1701	A	8	617	185	174	34	0.0324149	1	0.387358	0.28201	0.012966	1	0.299838	0.28201	TATACCT	849	330	A	T	0.701783
1702	-	13	583	225	160
1703	-	18	484	239	120
1704	-	20	346	224	65
1705	-	20	205	183	20
1706	-	17	92	128	14
1707	-	12	21	71	72
1708	-	6	0	26	206
1709	-	2	0	1	409
1710	-	0	9	0	649
1711	-	0	21	8	880
1712	-	3	24	28	1049
1713	C	8	19	46	1113	50	0.015274	0.0215633	0.0512129	1	0.00718778	0.017071	0.0413297	1	ATACCTT	1595	46	C	T	0.0880503
1714	-	13	11	57	1053
1715	-	16	4	55	879
1716	-	17	0	43	632
1717	-	15	0	25	374
1718	-	10	0	8	167
1719	-	5	0	0	61
1720	-	1	3	4	80
1721	-	0	8	24	212
1722	-	3	14	57	418
1723	-	8	19	97	639
1724	-	14	22	134	815
1725	C	21	22	158	903	46	0.0321152	0.0243632	0.178295	1	0.0232558	0.0243632	0.174972	1	TACCTTC	1304	227	C	T	0.234773	0.393008	0.343765
1726	-	26	19	161	884
1727	-	29	13	140	768
1728	-	29	7	97	590
1729	-	28	2	44	393
1730	-	26	0	1	218
1731	-	25	0	0	91
1732	-	23	0	43	19
1733	-	23	3	166	0
1734	-	23	8	357	0
1735	-	23	14	588	16
1736	-	23	20	814	31
1737	-	22	25	979	39
1738	T	20	27	1038	39	48	0.022158	0.0260116	1	0.0375723	0.0192678	0.0260116	1	0.0375723	ACCTTCC	1457	50	T	C
1739	-	17	25	972	34
1740	-	12	19	793	26
1741	-	7	10	543	16
1742	-	3	0	285	6
1743	-	0	0	85	1
1744	-	0	0	0	2
1745	-	3	16	20	12
1746	-	9	48	166	32
1747	-	16	90	386	58
1748	-	22	130	622	85
1749	-	26	156	817	107
1750	T	25	159	922	120	46	0.0281996	0.172451	1	0.130152	0.027115	0.172451	1	0.130152	CCTTCCT	1288	182	T	A
1751	-	21	138	916	119
1752	-	15	99	805	101
1753	-	8	56	622	69
1754	-	2	20	411	29
1755	-	0	0	218	0
1756	-	0	0	78	0
1757	-	1	1	6	35
1758	-	5	12	0	153
1759	-	9	20	33	342
1760	-	12	24	87	575
1761	-	13	23	134	803
1762	-	12	19	159	968
1763	C	10	12	155	1022	51	0.0127202	0.0234834	0.155577	1	0.00978474	0.0117417	0.151663	1	CTTCCTA	1500	223	C	T
1764	-	8	6	127	945
1765	-	5	0	87	754
1766	-	5	0	45	502
1767	-	6	0	13	257
1768	-	9	13	0	84
1769	-	14	37	0	25
1770	-	21	67	16	87
1771	-	27	97	43	242
1772	-	32	117	73	439
1773	-	35	120	99	617
1774	-	33	105	115	727
1775	C	28	76	117	744	43	0.047043	0.16129	0.157258	1	0.0376344	0.102151	0.157258	1	TTCCTAT	1095	149	C	T
1776	-	20	41	103	668
1777	-	10	10	74	526
1778	-	3	0	36	356
1779	-	1	0	2	198
1780	-	5	24	0	81
1781	-	14	74	4	17
1782	-	26	135	68	0
1783	-	37	194	177	13
1784	-	44	233	316	35
1785	-	44	241	457	51
1786	-	39	214	564	54
1787	T	29	157	607	43	34	0.0724876	0.397035	1	0.0889621	0.0477759	0.258649	1	0.0708402	TCCTATA	869	317	T	A
1788	-	19	85	576	26
1789	-	9	21	478	10
1790	-	3	0	342	0
1791	-	1	0	204	0
1792	-	2	74	98	0
1793	-	4	208	41	4
1794	-	6	385	34	10
1795	-	8	572	59	14
1796	-	8	730	96	16
1797	A	8	819	121	16	38	0.00976801	1	0.148962	0.019536	0.00976801	1	0.147741	0.019536	CCTATAA	1148	167	A	T
1798	-	8	817	122	14
1799	-	6	724	96	10
1800	-	5	563	52	6
1801	-	3	375	10	2
1802	-	1	204	0	0
1803	-	0	81	11	0
1804	-	0	21	86	1
1805	-	0	16	215	6
1806	-	1	43	379	12
1807	-	5	79	546	18
1808	-	9	100	677	22
1809	T	12	98	739	23	43	0.0175913	0.135318	1	0.0311231	0.0162382	0.132612	1	0.0311231	CTATAAA	1031	115	T	A
1810	-	13	72	715	19
1811	-	11	32	612	13
1812	-	7	0	456	6
1813	-	3	0	287	1
1814	-	1	16	143	0
1815	-	4	103	46	0
1816	-	11	242	0	5
1817	-	24	412	0	13
1818	-	37	576	1	20
1819	-	47	692	14	24
1820	A	50	726	19	25	43	0.0688705	1	0.0261708	0.0344353	0.0688705	1	0.0261708	0.0344353	TATAAAT	1029	38	A	G
1821	-	44	664	15	21
1822	-	32	521	7	15
1823	-	17	335	0	7
1824	-	4	158	0	0
1825	-	0	35	0	0
1826	-	8	0	2	0
1827	-	26	55	9	10
1828	-	51	180	16	25
1829	-	76	335	21	41
1830	-	95	474	24	55
1831	A	102	557	24	62	45	0.181818	1	0.0427807	0.110517	0.183124	1	0.043088	0.111311	ATAAATA	777	105	A	G
1832	-	96	561	20	59
1833	-	79	487	14	46
1834	-	55	356	6	29
1835	-	32	207	0	11
1836	-	14	81	0	0
1837	-	6	12	4	0
1838	-	7	19	18	9
1839	-	17	96	38	29
1840	-	30	219	61	55
1841	-	43	352	83	81
1842	-	52	457	98	100
1843	A	56	507	101	108	31	0.110454	1	0.199211	0.213018	0.110454	1	0.199211	0.213018	TAAATAG	641	144	A	T
1844	-	53	489	89	104
1845	-	45	411	64	88
1846	-	33	295	30	64
1847	-	22	172	0	37
1848	-	12	71	0	14
1849	-	7	13	16	0
1850	-	7	4	95	0
1851	-	12	36	224	4
1852	-	21	89	385	18
1853	-	32	142	542	35
1854	-	41	173	655	49
1855	T	46	170	693	56	43	0.0663781	0.249639	1	0.0808081	0.0663781	0.24531	1	0.0808081	AAATAGC	1027	196	T	A
1856	-	44	134	644	52
1857	-	36	74	523	41
1858	-	23	15	363	25
1859	-	9	0	206	10
1860	-	0	3	85	0
1861	-	0	92	15	0
1862	-	13	243	0	1
1863	-	38	431	0	9
1864	-	71	612	9	18
1865	-	105	738	18	25
1866	A	130	776	18	27	43	0.179124	1	0.0231959	0.0347938	0.167526	1	0.0231959	0.0347938	AATAGCA	1034	191	A	G
1867	-	139	716	12	26
1868	-	128	576	4	20
1869	-	99	395	0	12
1870	-	61	219	0	4
1871	-	26	82	0	0
1872	-	10	2	1	0
1873	-	24	0	3	8
1874	-	74	4	6	24
1875	-	155	58	9	45
1876	-	253	124	13	68
1877	-	348	188	18	87
1878	-	418	236	20	98
1879	G	446	258	21	97	27	1	0.578475	0.0470852	0.219731	1	0.578475	0.0470852	0.217489	ATAGCAG	617	300	G	A
1880	-	426	248	18	82
1881	-	364	210	13	55
1882	-	275	153	8	22
1883	-	178	95	3	0
1884	-	94	52	0	0
1885	-	35	33	0	26
1886	-	3	40	0	111
1887	-	0	65	0	244
1888	-	4	96	0	403
1889	-	18	122	0	554
1890	-	32	132	0	660
1891	C	42	122	0	692	43	0.066474	0.190751	0	1	0.0606936	0.176301	0	1	TAGCAGA	964	130	C	A
1892	-	46	91	0	641
1893	-	46	48	0	522
1894	-	43	5	0	367
1895	-	40	0	0	216
1896	-	36	0	2	96
1897	-	33	75	7	24
1898	-	34	207	14	0
1899	-	38	377	21	0
1900	-	46	545	26	6
1901	-	56	666	28	18
1902	A	63	704	25	24	36	0.0923295	1	0.0397727	0.0340909	0.0894886	1	0.0355114	0.0340909	AGCAGAC	945	78	A	G
1903	-	65	646	18	24
1904	-	58	510	8	23
1905	-	42	336	0	20
1906	-	22	170	0	18
1907	-	5	51	3	16
1908	-	2	0	23	12
1909	-	20	0	54	7
1910	-	63	31	92	2
1911	-	127	83	130	0
1912	-	199	128	157	0
1913	-	264	156	166	2
1914	G	304	164	155	6	18	1	0.527331	0.533762	0.0385852	1	0.539474	0.509868	0.0197368	GCAGACA	425	217	G	A
1915	-	311	152	127	10
1916	-	282	122	89	12
1917	-	226	78	52	10
1918	-	157	27	22	5
1919	-	91	0	3	1
1920	-	40	0	0	0
1921	-	9	67	0	5
1922	-	0	237	5	17
1923	-	0	500	13	35
1924	-	5	823	20	55
1925	-	12	1142	23	72
1926	-	16	1382	23	80
1927	A	17	1483	18	76	54	0.0114633	1	0.0155091	0.0539447	0.0114633	1	0.0121376	0.0512475	CAGACAT	1978	92	A	C
1928	-	17	1416	12	58
1929	-	16	1202	4	29
1930	-	16	896	0	0
1931	-	14	574	0	0
1932	-	13	305	5	5
1933	-	12	131	13	71
1934	-	12	56	22	187
1935	-	13	57	30	335
1936	-	16	92	32	485
1937	-	19	123	30	598
1938	C	20	127	24	642	46	0.0311526	0.197819	0.0498442	1	0.0311526	0.197819	0.0373832	1	AGACATA	874	147	C	A
1939	-	18	98	15	605
1940	-	14	48	6	499
1941	-	8	1	0	354
1942	-	4	0	0	208
1943	-	4	7	4	93
1944	-	8	86	18	23
1945	-	16	210	38	0
1946	-	25	358	63	0
1947	-	33	494	87	4
1948	-	39	585	105	11
1949	A	39	607	108	11	43	0.0642504	1	0.177924	0.0181219	0.0642504	1	0.177924	0.0181219	GACATAA	767	145	A	T
1950	-	36	552	94	5
1951	-	29	438	64	0
1952	-	18	295	26	0
1953	-	7	159	0	0
1954	-	0	57	0	0
1955	-	0	2	41	2
1956	-	6	0	146	3
1957	-	28	8	301	2
1958	-	61	35	479	1
1959	-	100	58	642	0
1960	T	135	69	746	0	51	0.211765	0.0901961	1	0.00261438	0.180965	0.0924933	1	0	ACATAAA	1120	204	T	G
1961	-	158	65	765	0
1962	-	162	48	691	0
1963	-	147	23	546	0
1964	-	116	0	367	0
1965	-	79	0	197	0
1966	-	44	7	70	2
1967	-	18	68	1	5
1968	-	3	178	0	10
1969	-	0	324	17	15
1970	-	0	477	64	19
1971	-	2	600	110	21
1972	A	5	657	141	22	43	0.0121766	1	0.228311	0.0334855	0.00761035	1	0.214612	0.0334855	CATAAAG	821	214	A	T
1973	-	7	628	150	20
1974	-	7	517	140	18
1975	-	8	352	114	15
1976	-	7	177	83	12
1977	-	6	42	53	9
1978	-	4	0	31	6
1979	-	2	19	22	2
1980	-	0	141	25	0
1981	-	0	317	35	0
1982	-	1	501	48	0
1983	-	5	643	58	4
1984	A	12	705	61	9	43	0.0382979	1	0.0865248	0.022695	0.0170213	1	0.0865248	0.012766	ATAAAGT	875	63	A	T
1985	-	19	669	56	13
1986	-	24	546	44	16
1987	-	27	369	28	16
1988	-	26	186	13	12
1989	-	22	46	2	7
1990	-	18	0	0	2
1991	-	15	23	1	0
1992	-	17	143	9	0
1993	-	25	311	17	3
1994	-	37	481	25	9
1995	-	52	603	28	16
[truncated: 9,567 more rows]
